# Supplementary material for: The Role of Polyisobutylene-Bis-Succinimide (PIBSI) Dispersants in Lubricant Oils on the Deposit Control Mechanism
Source: Polymers (Basel). 2025 Apr 11;17(8):1041. doi: 10.3390/polym17081041 (PMC12030718; doi:10.3390/polym17081041)
Supplement: Supplementary file 1 [file polymers-17-01041-s001.zip]

Archive with 11 entries (10 files):
- polymers-3562485-supplementary.pdf
- CGMD_units/
- CGMD_units/bis_suc_v3_12n_18ib.lt
- CGMD_units/bis_suc_v3_12n_36ib.lt
- CGMD_units/bis_suc_v3_6n_18ib.lt
- CGMD_units/nano_cg_r11.lt
- CGMD_units/nano_cg_r16_v2.lt
- CGMD_units/nano_cg_r22.lt
- MovieS1.pptx
- MovieS2.pptx
- MovieS3.pptx
