# Supplementary material for: The Role of Polyisobutylene-Bis-Succinimide (PIBSI) Dispersants in Lubricant Oils on the Deposit Control Mechanism
Source: Polymers (Basel). 2025 Apr 11;17(8):1041. doi: 10.3390/polym17081041 (PMC12030718; doi:10.3390/polym17081041)
Supplement: Supplementary file 1 [file polymers-17-01041-s001.zip › CGMD_units/bis_suc_v3_12n_18ib.lt]

import "martini.lt"  

BisSuc inherits MARTINI {

    # atom-id  mol-id   atom-type    charge    x      y       z

  write("Data Atoms") {
$atom:1 $mol:1 @atom:P5 0.0 2.048387154 13.959840215 3.06959124399999
$atom:2 $mol:1 @atom:P3 0.0 3.434023515 13.622307968 0.924002845
$atom:3 $mol:1 @atom:P5 0.0 1.66621247 10.06904627 2.538822407
$atom:4 $mol:1 @atom:P5 0.0 0.896724203192906 5.73091601811248 3.28980068462663
$atom:5 $mol:1 @atom:P5 0.0 -0.080077813 1.105323364 3.71867780699999
$atom:6 $mol:1 @atom:P5 0.0 -12.9542602506112 -28.2191470138269 -0.850423186544923
$atom:7 $mol:1 @atom:P5 0.0 -14.4953801336112 -31.5342473178269 -1.73436612554492
$atom:8 $mol:1 @atom:P5 0.0 -15.7525454736112 -35.0694947598269 -2.17368838554492
$atom:9 $mol:1 @atom:P5 0.0 -17.9137653086112 -37.8379318098269 -1.89201914054492
$atom:10 $mol:1 @atom:P3 0.0 -17.3189979486112 -37.8789528198268 -4.38794894154492
$atom:11 $mol:1 @atom:C3 0.0 -21.1919700906112 -40.6393493508269 -2.47414168954492
$atom:12 $mol:1 @atom:C3 0.0 5.164974188 16.481715552 4.685485126
$atom:13 $mol:1 @atom:C1 0.0 33.693835225 41.522700426 2.122179792
$atom:14 $mol:1 @atom:C1 0.0 31.485619112 40.268762695 4.075021552
$atom:15 $mol:1 @atom:C1 0.0 30.527036768 37.887366222 5.463508137
$atom:16 $mol:1 @atom:C1 0.0 29.872977889 35.055279471 5.64528067399999
$atom:17 $mol:1 @atom:C1 0.0 28.987005982 32.509296333 4.566648718
$atom:18 $mol:1 @atom:C1 0.0 27.400777708 30.831240151 2.798415364
$atom:19 $mol:1 @atom:C1 0.0 25.052958537 30.22720181 1.177300664
$atom:20 $mol:1 @atom:C1 0.0 22.276526013 30.593545951 0.34859151
$atom:21 $mol:1 @atom:C1 0.0 19.539632307 31.521135616 0.697225326
$atom:22 $mol:1 @atom:C1 0.0 17.153603556 32.1340850969999 2.231033652
$atom:23 $mol:1 @atom:C1 0.0 15.224937262 31.7386894219999 4.373940388
$atom:24 $mol:1 @atom:C1 0.0 13.283181975 30.035924455 5.728179675
$atom:25 $mol:1 @atom:C1 0.0 12.67317014 28.044977426 7.752094022
$atom:26 $mol:1 @atom:C1 0.0 12.684309994 25.438710043 8.999308455
$atom:27 $mol:1 @atom:C1 0.0 12.448153093 22.544877163 8.983484436
$atom:28 $mol:1 @atom:C1 0.0 11.710102335 19.964619283 7.913537737
$atom:29 $mol:1 @atom:C1 0.0 10.06105483 18.141496487 6.372129997
$atom:30 $mol:1 @atom:C1 0.0 7.769313652 16.6905288309999 6.05214527
$atom:31 $mol:1 @atom:C1 0.0 -41.8363203426112 -66.9662757748269 -19.8504671255449
$atom:32 $mol:1 @atom:C1 0.0 -41.7056706706112 -65.6307023858269 -16.9405433735449
$atom:33 $mol:1 @atom:C1 0.0 -41.4399217746112 -63.1559918568269 -15.3813285305449
$atom:34 $mol:1 @atom:C1 0.0 -40.4109258386111 -60.4419733328269 -14.9450792255449
$atom:35 $mol:1 @atom:C1 0.0 -38.6408819196112 -58.1955254858268 -15.5039476535449
$atom:36 $mol:1 @atom:C1 0.0 -36.1758314216112 -56.9179117268269 -16.3271787945448
$atom:37 $mol:1 @atom:C1 0.0 -33.3162333136112 -56.5741628248269 -16.6476583605449
$atom:38 $mol:1 @atom:C1 0.0 -30.5653551716112 -56.4223342188269 -15.7062600685449
$atom:39 $mol:1 @atom:C1 0.0 -28.2318025956112 -57.1930790488269 -14.1682961715449
$atom:40 $mol:1 @atom:C1 0.0 -26.6470481826112 -57.7742722598269 -11.8321467475449
$atom:41 $mol:1 @atom:C1 0.0 -25.7755694886112 -57.5039720008269 -9.07348947854492
$atom:42 $mol:1 @atom:C1 0.0 -24.8289858626112 -55.8482857158268 -6.87514272654492
$atom:43 $mol:1 @atom:C1 0.0 -25.3501631936112 -54.2519026858268 -4.50672999154492
$atom:44 $mol:1 @atom:C1 0.0 -26.4884816226112 -52.0894210358269 -2.95009201254493
$atom:45 $mol:1 @atom:C1 0.0 -27.2359795276112 -49.3327085998269 -2.45111114654492
$atom:46 $mol:1 @atom:C1 0.0 -27.0657746036111 -46.4522797378269 -2.73711137554492
$atom:47 $mol:1 @atom:C1 0.0 -25.7091960176112 -43.8960115268269 -3.15911238354492
$atom:48 $mol:1 @atom:C1 0.0 -24.0989680316112 -41.8125407618269 -2.35631200454492
$atom:49 $mol:1 @atom:P5 0.0 -1.87375944308917 -4.01272769960378 3.56297710196629
$atom:50 $mol:1 @atom:P5 0.0 -3.33287602885911 -8.31092549264328 3.15049230971298
$atom:51 $mol:1 @atom:P5 0.0 -5.22959383732831 -12.564956849057 2.36069418858193
$atom:52 $mol:1 @atom:P5 0.0 -7.12031956560123 -16.909467726435 1.36503963994177
$atom:53 $mol:1 @atom:P5 0.0 -9.00320883004466 -21.1097339872028 0.529760012055102
$atom:54 $mol:1 @atom:P5 0.0 -10.6802377102137 -24.689864176898 -0.100396814081234
  }

  # bond-id    atom-id1  atom-id2
  write("Data Bond List") {
$bond:1 $atom:7 $atom:8
$bond:2 $atom:8 $atom:9
$bond:3 $atom:9 $atom:10
$bond:4 $atom:9 $atom:11
$bond:5 $atom:7 $atom:6
$bond:6 $atom:6 $atom:54
$bond:7 $atom:4 $atom:3
$bond:8 $atom:3 $atom:1
$bond:9 $atom:1 $atom:2
$bond:10 $atom:1 $atom:12
$bond:11 $atom:4 $atom:5
$bond:12 $atom:45 $atom:46
$bond:13 $atom:45 $atom:44
$bond:14 $atom:44 $atom:43
$bond:15 $atom:43 $atom:42
$bond:16 $atom:42 $atom:41
$bond:17 $atom:41 $atom:40
$bond:18 $atom:46 $atom:47
$bond:19 $atom:47 $atom:48
$bond:20 $atom:48 $atom:11
$bond:21 $atom:37 $atom:38
$bond:22 $atom:37 $atom:36
$bond:23 $atom:36 $atom:35
$bond:24 $atom:35 $atom:34
$bond:25 $atom:34 $atom:33
$bond:26 $atom:33 $atom:32
$bond:27 $atom:32 $atom:31
$bond:28 $atom:38 $atom:39
$bond:29 $atom:39 $atom:40
$bond:30 $atom:27 $atom:28
$bond:31 $atom:27 $atom:26
$bond:32 $atom:26 $atom:25
$bond:33 $atom:25 $atom:24
$bond:34 $atom:24 $atom:23
$bond:35 $atom:23 $atom:22
$bond:36 $atom:28 $atom:29
$bond:37 $atom:29 $atom:30
$bond:38 $atom:30 $atom:12
$bond:39 $atom:19 $atom:20
$bond:40 $atom:19 $atom:18
$bond:41 $atom:18 $atom:17
$bond:42 $atom:17 $atom:16
$bond:43 $atom:16 $atom:15
$bond:44 $atom:15 $atom:14
$bond:45 $atom:14 $atom:13
$bond:46 $atom:20 $atom:21
$bond:47 $atom:21 $atom:22
$bond:48 $atom:11 $atom:10
$bond:49 $atom:12 $atom:2
$bond:50 $atom:54 $atom:53
$bond:51 $atom:53 $atom:52
$bond:52 $atom:52 $atom:51
$bond:53 $atom:51 $atom:50
$bond:54 $atom:50 $atom:49
$bond:55 $atom:49 $atom:5
  }

} # BisSuc
