# Supplementary material for: The Role of Polyisobutylene-Bis-Succinimide (PIBSI) Dispersants in Lubricant Oils on the Deposit Control Mechanism
Source: Polymers (Basel). 2025 Apr 11;17(8):1041. doi: 10.3390/polym17081041 (PMC12030718; doi:10.3390/polym17081041)
Supplement: Supplementary file 1 [file polymers-17-01041-s001.zip › CGMD_units/bis_suc_v3_6n_18ib.lt]

import "martini.lt"  

BisSuc inherits MARTINI {

    # atom-id  mol-id   atom-type    charge    x      y       z

  write("Data Atoms") {
$atom:1 $mol:1 @atom:P5 0.0 2.0483871540000003 13.959840215 3.0695912439999997
$atom:2 $mol:1 @atom:P3 0.0 3.434023515 13.622307968 0.924002845
$atom:3 $mol:1 @atom:P5 0.0 1.66621247 10.06904627 2.538822407
$atom:4 $mol:1 @atom:P5 0.0 0.9422823020000001 5.308043745 3.6915467630000003
$atom:5 $mol:1 @atom:P5 0.0 -0.080077813 1.105323364 3.7186778069999997
$atom:6 $mol:1 @atom:P5 0.0 -0.922885438 -2.54443392 3.495557017
$atom:7 $mol:1 @atom:P5 0.0 -2.464005321 -5.859534224 2.611614078
$atom:8 $mol:1 @atom:P5 0.0 -3.7211706610000004 -9.394781666 2.172291818
$atom:9 $mol:1 @atom:P5 0.0 -5.882390496 -12.163218716 2.453961063
$atom:10 $mol:1 @atom:P3 0.0 -5.287623136000001 -12.204239725999999 -0.041968738
$atom:11 $mol:1 @atom:C3 0.0 -9.160595277999999 -14.964636257 1.871838514
$atom:12 $mol:1 @atom:C3 0.0 5.164974188 16.481715552 4.6854851260000006
$atom:13 $mol:1 @atom:C1 0.0 33.693835225 41.522700426 2.122179792
$atom:14 $mol:1 @atom:C1 0.0 31.485619112 40.268762695 4.075021552
$atom:15 $mol:1 @atom:C1 0.0 30.527036768000002 37.887366222 5.463508137000001
$atom:16 $mol:1 @atom:C1 0.0 29.872977889 35.055279471 5.645280673999999
$atom:17 $mol:1 @atom:C1 0.0 28.987005982 32.509296333 4.566648718
$atom:18 $mol:1 @atom:C1 0.0 27.400777708000003 30.831240151 2.798415364
$atom:19 $mol:1 @atom:C1 0.0 25.052958537 30.22720181 1.177300664
$atom:20 $mol:1 @atom:C1 0.0 22.276526013 30.593545951 0.34859151
$atom:21 $mol:1 @atom:C1 0.0 19.539632307 31.521135616 0.697225326
$atom:22 $mol:1 @atom:C1 0.0 17.153603556 32.134085096999996 2.231033652
$atom:23 $mol:1 @atom:C1 0.0 15.224937262000001 31.738689421999997 4.373940388
$atom:24 $mol:1 @atom:C1 0.0 13.283181975 30.035924455 5.728179675
$atom:25 $mol:1 @atom:C1 0.0 12.67317014 28.044977426 7.7520940220000005
$atom:26 $mol:1 @atom:C1 0.0 12.684309994000001 25.438710043 8.999308455
$atom:27 $mol:1 @atom:C1 0.0 12.448153093 22.544877163000002 8.983484436
$atom:28 $mol:1 @atom:C1 0.0 11.710102335 19.964619283 7.913537737
$atom:29 $mol:1 @atom:C1 0.0 10.06105483 18.141496487 6.372129997
$atom:30 $mol:1 @atom:C1 0.0 7.769313652 16.690528830999998 6.05214527
$atom:31 $mol:1 @atom:C1 0.0 -29.80494553 -41.291562681 -15.504486922
$atom:32 $mol:1 @atom:C1 0.0 -29.674295858 -39.955989292 -12.59456317
$atom:33 $mol:1 @atom:C1 0.0 -29.408546962 -37.481278763 -11.035348327000001
$atom:34 $mol:1 @atom:C1 0.0 -28.379551025999998 -34.767260239 -10.599099022
$atom:35 $mol:1 @atom:C1 0.0 -26.609507107 -32.520812391999996 -11.15796745
$atom:36 $mol:1 @atom:C1 0.0 -24.144456609000002 -31.243198633000002 -11.981198590999998
$atom:37 $mol:1 @atom:C1 0.0 -21.284858501 -30.899449731 -12.301678157000001
$atom:38 $mol:1 @atom:C1 0.0 -18.533980359 -30.747621125 -11.360279865
$atom:39 $mol:1 @atom:C1 0.0 -16.200427783 -31.518365955 -9.822315968
$atom:40 $mol:1 @atom:C1 0.0 -14.61567337 -32.099559166 -7.486166544
$atom:41 $mol:1 @atom:C1 0.0 -13.744194676 -31.829258907 -4.727509275
$atom:42 $mol:1 @atom:C1 0.0 -12.79761105 -30.173572622 -2.529162523
$atom:43 $mol:1 @atom:C1 0.0 -13.318788381 -28.577189592 -0.160749788
$atom:44 $mol:1 @atom:C1 0.0 -14.45710681 -26.414707942 1.3958881909999998
$atom:45 $mol:1 @atom:C1 0.0 -15.204604715 -23.657995506 1.894869057
$atom:46 $mol:1 @atom:C1 0.0 -15.034399790999998 -20.777566644 1.608868828
$atom:47 $mol:1 @atom:C1 0.0 -13.677821205 -18.221298433 1.18686782
$atom:48 $mol:1 @atom:C1 0.0 -12.067593219 -16.137827668 1.989668199
  }

  # bond-id    atom-id1  atom-id2
  write("Data Bond List") {
$bond:1 $atom:7 $atom:8
$bond:2 $atom:8 $atom:9
$bond:3 $atom:9 $atom:10
$bond:4 $atom:9 $atom:11
$bond:5 $atom:7 $atom:6
$bond:6 $atom:6 $atom:5
$bond:7 $atom:4 $atom:3
$bond:8 $atom:3 $atom:1
$bond:9 $atom:1 $atom:2
$bond:10 $atom:1 $atom:12
$bond:11 $atom:4 $atom:5
$bond:12 $atom:45 $atom:46
$bond:13 $atom:45 $atom:44
$bond:14 $atom:44 $atom:43
$bond:15 $atom:43 $atom:42
$bond:16 $atom:42 $atom:41
$bond:17 $atom:41 $atom:40
$bond:18 $atom:46 $atom:47
$bond:19 $atom:47 $atom:48
$bond:20 $atom:48 $atom:11
$bond:21 $atom:37 $atom:38
$bond:22 $atom:37 $atom:36
$bond:23 $atom:36 $atom:35
$bond:24 $atom:35 $atom:34
$bond:25 $atom:34 $atom:33
$bond:26 $atom:33 $atom:32
$bond:27 $atom:32 $atom:31
$bond:28 $atom:38 $atom:39
$bond:29 $atom:39 $atom:40
$bond:30 $atom:27 $atom:28
$bond:31 $atom:27 $atom:26
$bond:32 $atom:26 $atom:25
$bond:33 $atom:25 $atom:24
$bond:34 $atom:24 $atom:23
$bond:35 $atom:23 $atom:22
$bond:36 $atom:28 $atom:29
$bond:37 $atom:29 $atom:30
$bond:38 $atom:30 $atom:12
$bond:39 $atom:19 $atom:20
$bond:40 $atom:19 $atom:18
$bond:41 $atom:18 $atom:17
$bond:42 $atom:17 $atom:16
$bond:43 $atom:16 $atom:15
$bond:44 $atom:15 $atom:14
$bond:45 $atom:14 $atom:13
$bond:46 $atom:20 $atom:21
$bond:47 $atom:21 $atom:22
$bond:48 $atom:11 $atom:10
$bond:49 $atom:12 $atom:2
  }

} # BisSuc
