# Supplementary material for: The Role of Polyisobutylene-Bis-Succinimide (PIBSI) Dispersants in Lubricant Oils on the Deposit Control Mechanism
Source: Polymers (Basel). 2025 Apr 11;17(8):1041. doi: 10.3390/polym17081041 (PMC12030718; doi:10.3390/polym17081041)
Supplement: Supplementary file 1 [file polymers-17-01041-s001.zip › CGMD_units/nano_cg_r11.lt]

import "martini.lt"

  NanoCg inherits MARTINI {

# atom-id  mol-id   atom-type    charge    x      y       z

  write("Data Atoms") {
$atom:1 $mol:... @atom:Na 0.0 0.167399 0.426126 10.986428
$atom:2 $mol:... @atom:Na 0.0 -1.231941 5.63926 -9.357779
$atom:3 $mol:... @atom:Na 0.0 -6.857775 -5.141801 6.882233
$atom:4 $mol:... @atom:Na 0.0 -8.787539 -0.613309 6.579422
$atom:5 $mol:... @atom:Na 0.0 10.493583 2.597887 -2.033028
$atom:6 $mol:... @atom:Na 0.0 3.138888 9.935483 1.318825
$atom:7 $mol:... @atom:Na 0.0 -7.144724 -6.005119 3.706379
$atom:8 $mol:... @atom:Na 0.0 -4.499204 -4.241092 9.071699
$atom:9 $mol:... @atom:Na 0.0 -3.543427 3.339853 -9.86351
$atom:10 $mol:... @atom:Na 0.0 8.498733 6.600652 -2.158384
$atom:11 $mol:... @atom:Na 0.0 -2.753056 -9.743867 4.297461
$atom:12 $mol:... @atom:Na 0.0 -1.365375 -4.550614 -8.19906
$atom:13 $mol:... @atom:Nda 0.0 -5.650332 0.169954 -7.003204
$atom:14 $mol:... @atom:Nda 0.0 5.936534 3.347282 -8.634417
$atom:15 $mol:... @atom:Nda 0.0 3.814122 7.867444 -6.486297
$atom:16 $mol:... @atom:Nda 0.0 -3.342505 7.786715 -5.699458
$atom:17 $mol:... @atom:P1 0.0 9.766541 -4.231508 -0.135988
$atom:18 $mol:... @atom:P1 0.0 9.506791 -1.216981 -4.937171
$atom:19 $mol:... @atom:P1 0.0 9.831318 -1.884048 2.370341
$atom:20 $mol:... @atom:P1 0.0 6.462583 3.622702 8.011651
$atom:21 $mol:... @atom:P1 0.0 -0.694034 5.912506 9.244101
$atom:22 $mol:... @atom:P1 0.0 5.557637 -4.366117 7.619214
$atom:23 $mol:... @atom:P2 0.0 0.617478 8.677397 -6.731833
$atom:24 $mol:... @atom:P2 0.0 8.535319 3.358495 -6.071716
$atom:25 $mol:... @atom:P2 0.0 1.957734 10.333855 -3.214632
$atom:26 $mol:... @atom:P2 0.0 3.850533 9.28725 4.470244
$atom:27 $mol:... @atom:P2 0.0 -3.44666 10.317782 1.629937
$atom:28 $mol:... @atom:P4 0.0 -5.539862 -8.754926 2.837951
$atom:29 $mol:... @atom:P4 0.0 -0.986326 9.694503 -1.87105
$atom:30 $mol:... @atom:P4 0.0 5.455267 8.048363 -0.081921
$atom:31 $mol:... @atom:P4 0.0 3.157646 -9.494831 -0.853108
$atom:32 $mol:... @atom:P4 0.0 -6.460456 8.868053 -0.23143
$atom:33 $mol:... @atom:P4 0.0 1.50792 3.662225 10.261388
$atom:34 $mol:... @atom:P4 0.0 -6.833652 -6.324139 -5.295655
$atom:35 $mol:... @atom:P4 0.0 -8.291333 6.60408 2.937323
$atom:36 $mol:... @atom:P4 0.0 0.555111 -6.548221 8.590283
$atom:37 $mol:... @atom:C1 0.0 1.255672 1.37038 -1.256502
$atom:38 $mol:... @atom:C1 0.0 0.847777 -1.832086 -2.044175
$atom:39 $mol:... @atom:C1 0.0 -2.27626 -1.927011 -1.004084
$atom:40 $mol:... @atom:C1 0.0 2.178004 -1.293201 1.075789
$atom:41 $mol:... @atom:C1 0.0 4.189832 2.37638 -3.084631
$atom:42 $mol:... @atom:C1 0.0 0.513554 3.029099 -4.726961
$atom:43 $mol:... @atom:C1 0.0 -4.045615 -3.22387 5.972365
$atom:44 $mol:... @atom:C1 0.0 -1.470812 -5.26453 4.837395
$atom:45 $mol:... @atom:C1 0.0 1.270366 4.730066 5.362046
$atom:46 $mol:... @atom:C1 0.0 0.497245 -0.988945 4.225732
$atom:47 $mol:... @atom:C1 0.0 -6.388102 1.727488 -0.645523
$atom:48 $mol:... @atom:C1 0.0 -2.007891 -7.470989 2.024654
$atom:49 $mol:... @atom:C1 0.0 -3.35026 6.881147 2.265681
$atom:50 $mol:... @atom:C1 0.0 -3.147856 -0.317151 7.337501
$atom:51 $mol:... @atom:C1 0.0 -0.183897 6.090989 2.73482
$atom:52 $mol:... @atom:C1 0.0 -3.024483 1.202093 -1.628556
$atom:53 $mol:... @atom:C1 0.0 3.629278 -1.95792 3.954219
$atom:54 $mol:... @atom:C1 0.0 -5.531389 4.495152 0.928896
$atom:55 $mol:... @atom:C1 0.0 -0.517928 -4.783538 -2.604018
$atom:56 $mol:... @atom:C1 0.0 4.205987 2.078914 2.792879
$atom:57 $mol:... @atom:C1 0.0 0.557155 6.963069 -0.356797
$atom:58 $mol:... @atom:C1 0.0 2.205038 0.773923 7.530807
$atom:59 $mol:... @atom:C1 0.0 -2.636782 3.06017 -6.703191
$atom:60 $mol:... @atom:C1 0.0 -2.75361 3.281589 2.202129
$atom:61 $mol:... @atom:C1 0.0 -5.392511 1.127879 5.412483
$atom:62 $mol:... @atom:C1 0.0 -3.012027 -6.538168 -0.996053
$atom:63 $mol:... @atom:C1 0.0 -5.519531 -2.049928 -0.437463
$atom:64 $mol:... @atom:C1 0.0 -6.22951 -1.726938 4.008857
$atom:65 $mol:... @atom:C1 0.0 6.409777 -3.516867 3.19025
$atom:66 $mol:... @atom:C1 0.0 -5.630659 -5.433889 0.716348
$atom:67 $mol:... @atom:C1 0.0 7.914328 1.094016 -0.403527
$atom:68 $mol:... @atom:C1 0.0 3.34009 -4.946884 5.24579
$atom:69 $mol:... @atom:C3 0.0 -6.191729 -4.054292 -3.004943
$atom:70 $mol:... @atom:C3 0.0 -7.830602 -0.31484 1.502508
$atom:71 $mol:... @atom:C3 0.0 4.796817 -0.778728 -5.970858
$atom:72 $mol:... @atom:C3 0.0 -5.345968 4.17893 4.2032
$atom:73 $mol:... @atom:C3 0.0 -3.278713 6.051806 -0.904787
$atom:74 $mol:... @atom:C3 0.0 2.204807 4.027575 0.650834
$atom:75 $mol:... @atom:C3 0.0 -0.855303 -4.058108 1.027481
$atom:76 $mol:... @atom:C3 0.0 2.180444 -4.361977 2.249906
$atom:77 $mol:... @atom:C3 0.0 6.097902 -1.783045 0.421005
$atom:78 $mol:... @atom:C3 0.0 5.970124 -5.163472 -1.290001
$atom:79 $mol:... @atom:C3 0.0 -0.904122 -2.627932 6.719654
$atom:80 $mol:... @atom:C3 0.0 -0.476829 2.140376 4.294609
$atom:81 $mol:... @atom:C3 0.0 -2.764147 4.228385 6.188937
$atom:82 $mol:... @atom:C3 0.0 1.455524 -3.278158 -4.947208
$atom:83 $mol:... @atom:C3 0.0 -5.489314 1.449636 -3.802572
$atom:84 $mol:... @atom:C4 0.0 5.097746 -0.038193 6.194629
$atom:85 $mol:... @atom:C4 0.0 -2.695114 0.089001 3.006286
$atom:86 $mol:... @atom:C4 0.0 4.06029 -1.678391 -2.777949
$atom:87 $mol:... @atom:C4 0.0 -4.638925 5.279682 -3.775562
$atom:88 $mol:... @atom:C4 0.0 2.352724 -2.485932 7.159973
$atom:89 $mol:... @atom:C4 0.0 -0.848308 2.013119 7.693993
$atom:90 $mol:... @atom:C4 0.0 1.504645 -7.583013 2.043509
$atom:91 $mol:... @atom:C4 0.0 -3.48138 -3.075735 2.726347
$atom:92 $mol:... @atom:C4 0.0 3.977396 3.054034 5.946001
$atom:93 $mol:... @atom:C4 0.0 -0.782987 3.905562 -0.741149
$atom:94 $mol:... @atom:C4 0.0 3.414576 6.00952 -1.698535
$atom:95 $mol:... @atom:C4 0.0 7.47779 0.431273 2.79671
$atom:96 $mol:... @atom:C1 0.0 -8.176351 5.6762 -0.645968
$atom:97 $mol:... @atom:C1 0.0 -0.424773 -6.728294 -5.45562
$atom:98 $mol:... @atom:C1 0.0 -9.106575 -3.539027 2.132034
$atom:99 $mol:... @atom:C1 0.0 -0.641968 9.380873 3.091717
$atom:100 $mol:... @atom:C1 0.0 7.099002 -3.114651 -6.316864
$atom:101 $mol:... @atom:C1 0.0 6.061338 7.302067 3.074714
$atom:102 $mol:... @atom:C1 0.0 -4.045779 8.744917 -2.638857
$atom:103 $mol:... @atom:C1 0.0 4.916638 6.300911 6.010422
$atom:104 $mol:... @atom:C1 0.0 2.205261 4.475036 -8.050795
$atom:105 $mol:... @atom:C1 0.0 5.269014 4.313723 -5.539079
$atom:106 $mol:... @atom:C1 0.0 -2.494785 -1.745024 -9.525278
$atom:107 $mol:... @atom:C1 0.0 -4.438163 -7.007939 5.579417
$atom:108 $mol:... @atom:C1 0.0 1.182333 7.978073 5.891675
$atom:109 $mol:... @atom:C1 0.0 7.077863 2.995015 4.831827
$atom:110 $mol:... @atom:C1 0.0 4.917122 -6.011218 1.691033
$atom:111 $mol:... @atom:C3 0.0 0.481953 -8.14834 5.666862
$atom:112 $mol:... @atom:C3 0.0 -3.892116 -7.951247 -4.65071
$atom:113 $mol:... @atom:C3 0.0 -0.321782 1.037178 -8.370015
$atom:114 $mol:... @atom:C3 0.0 -0.76941 5.756186 -6.069828
$atom:115 $mol:... @atom:C3 0.0 2.440463 -3.658599 -8.123515
$atom:116 $mol:... @atom:C3 0.0 -6.864154 4.173274 -5.923563
$atom:117 $mol:... @atom:C4 0.0 -5.886567 -7.854652 -1.91096
$atom:118 $mol:... @atom:C4 0.0 -9.435874 -1.46159 -1.385833
$atom:119 $mol:... @atom:C4 0.0 -9.719866 2.277327 -0.581314
$atom:120 $mol:... @atom:C4 0.0 -8.502326 1.231977 -5.109614
$atom:121 $mol:... @atom:C2 0.0 4.846561 -5.134768 -4.509611
$atom:122 $mol:... @atom:C2 0.0 1.138244 -6.641017 -8.694638
$atom:123 $mol:... @atom:C2 0.0 7.505104 -6.272111 4.932093
$atom:124 $mol:... @atom:C2 0.0 6.389637 -8.007406 -4.006577
$atom:125 $mol:... @atom:C2 0.0 5.591171 -0.037735 -9.47246
  }

  # bond-id    atom-id1  atom-id2

  write("Data Bond List") {
$bond:1 $atom:26 $atom:30
$bond:2 $atom:97 $atom:115
$bond:3 $atom:3 $atom:4
$bond:4 $atom:5 $atom:18
$bond:5 $atom:28 $atom:117
$bond:6 $atom:18 $atom:24
$bond:7 $atom:119 $atom:120
$bond:8 $atom:9 $atom:13
$bond:9 $atom:31 $atom:124
$bond:10 $atom:2 $atom:16
$bond:11 $atom:6 $atom:25
$bond:12 $atom:100 $atom:125
$bond:13 $atom:94 $atom:105
$bond:14 $atom:27 $atom:102
$bond:15 $atom:115 $atom:121
$bond:16 $atom:36 $atom:79
$bond:17 $atom:5 $atom:24
$bond:18 $atom:19 $atom:67
$bond:19 $atom:15 $atom:25
$bond:20 $atom:8 $atom:50
$bond:21 $atom:5 $atom:10
$bond:22 $atom:13 $atom:106
$bond:23 $atom:69 $atom:118
$bond:24 $atom:2 $atom:23
$bond:25 $atom:21 $atom:108
$bond:26 $atom:27 $atom:29
$bond:27 $atom:13 $atom:116
$bond:28 $atom:41 $atom:71
$bond:29 $atom:6 $atom:101
$bond:30 $atom:32 $atom:35
$bond:31 $atom:71 $atom:115
$bond:32 $atom:42 $atom:113
$bond:33 $atom:9 $atom:113
$bond:34 $atom:6 $atom:99
$bond:35 $atom:16 $atom:23
$bond:36 $atom:59 $atom:87
$bond:37 $atom:110 $atom:123
$bond:38 $atom:61 $atom:81
$bond:39 $atom:23 $atom:25
$bond:40 $atom:56 $atom:84
$bond:41 $atom:98 $atom:118
$bond:42 $atom:103 $atom:108
$bond:43 $atom:41 $atom:42
$bond:44 $atom:17 $atom:78
$bond:45 $atom:41 $atom:86
$bond:46 $atom:15 $atom:104
$bond:47 $atom:21 $atom:81
$bond:48 $atom:33 $atom:58
$bond:49 $atom:68 $atom:110
$bond:50 $atom:1 $atom:58
$bond:51 $atom:45 $atom:103
$bond:52 $atom:35 $atom:72
$bond:53 $atom:62 $atom:112
$bond:54 $atom:40 $atom:77
$bond:55 $atom:42 $atom:104
$bond:56 $atom:4 $atom:61
$bond:57 $atom:57 $atom:73
$bond:58 $atom:69 $atom:117
$bond:59 $atom:41 $atom:94
$bond:60 $atom:104 $atom:105
$bond:61 $atom:82 $atom:97
$bond:62 $atom:65 $atom:68
$bond:63 $atom:2 $atom:59
$bond:64 $atom:10 $atom:30
$bond:65 $atom:78 $atom:124
$bond:66 $atom:15 $atom:105
$bond:67 $atom:86 $atom:121
$bond:68 $atom:28 $atom:66
$bond:69 $atom:14 $atom:104
$bond:70 $atom:83 $atom:87
$bond:71 $atom:37 $atom:42
$bond:72 $atom:12 $atom:115
$bond:73 $atom:82 $atom:121
$bond:74 $atom:64 $atom:98
$bond:75 $atom:47 $atom:63
$bond:76 $atom:19 $atom:65
$bond:77 $atom:84 $atom:109
$bond:78 $atom:62 $atom:75
$bond:79 $atom:11 $atom:111
$bond:80 $atom:2 $atom:104
$bond:81 $atom:33 $atom:89
$bond:82 $atom:28 $atom:48
$bond:83 $atom:31 $atom:90
$bond:84 $atom:118 $atom:119
$bond:85 $atom:34 $atom:117
$bond:86 $atom:27 $atom:32
$bond:87 $atom:22 $atom:123
$bond:88 $atom:70 $atom:119
$bond:89 $atom:90 $atom:111
$bond:90 $atom:104 $atom:114
$bond:91 $atom:77 $atom:86
$bond:92 $atom:4 $atom:64
$bond:93 $atom:1 $atom:89
$bond:94 $atom:77 $atom:78
$bond:95 $atom:51 $atom:74
$bond:96 $atom:46 $atom:88
$bond:97 $atom:49 $atom:99
$bond:98 $atom:90 $atom:110
$bond:99 $atom:66 $atom:91
$bond:100 $atom:97 $atom:112
$bond:101 $atom:61 $atom:85
$bond:102 $atom:82 $atom:86
$bond:103 $atom:22 $atom:88
$bond:104 $atom:48 $atom:75
$bond:105 $atom:96 $atom:119
$bond:106 $atom:42 $atom:59
$bond:107 $atom:55 $atom:75
$bond:108 $atom:39 $atom:55
$bond:109 $atom:83 $atom:116
$bond:110 $atom:106 $atom:113
$bond:111 $atom:35 $atom:96
$bond:112 $atom:87 $atom:102
$bond:113 $atom:20 $atom:103
$bond:114 $atom:71 $atom:125
$bond:115 $atom:56 $atom:95
$bond:116 $atom:37 $atom:40
$bond:117 $atom:14 $atom:24
$bond:118 $atom:49 $atom:60
$bond:119 $atom:32 $atom:96
$bond:120 $atom:44 $atom:91
$bond:121 $atom:56 $atom:109
$bond:122 $atom:80 $atom:81
$bond:123 $atom:12 $atom:97
$bond:124 $atom:99 $atom:108
$bond:125 $atom:52 $atom:93
$bond:126 $atom:44 $atom:48
$bond:127 $atom:37 $atom:41
$bond:128 $atom:97 $atom:122
$bond:129 $atom:60 $atom:93
$bond:130 $atom:13 $atom:120
$bond:131 $atom:46 $atom:85
$bond:132 $atom:40 $atom:46
$bond:133 $atom:66 $atom:117
$bond:134 $atom:44 $atom:111
$bond:135 $atom:1 $atom:33
$bond:136 $atom:63 $atom:66
$bond:137 $atom:47 $atom:52
$bond:138 $atom:77 $atom:95
$bond:139 $atom:26 $atom:103
$bond:140 $atom:100 $atom:121
$bond:141 $atom:70 $atom:98
$bond:142 $atom:7 $atom:98
$bond:143 $atom:44 $atom:107
$bond:144 $atom:56 $atom:74
$bond:145 $atom:48 $atom:90
$bond:146 $atom:57 $atom:74
$bond:147 $atom:14 $atom:125
$bond:148 $atom:67 $atom:77
$bond:149 $atom:49 $atom:54
$bond:150 $atom:70 $atom:118
$bond:151 $atom:59 $atom:113
$bond:152 $atom:27 $atom:49
$bond:153 $atom:29 $atom:57
$bond:154 $atom:63 $atom:70
$bond:155 $atom:43 $atom:44
$bond:156 $atom:116 $atom:120
$bond:157 $atom:11 $atom:107
$bond:158 $atom:55 $atom:97
$bond:159 $atom:13 $atom:83
$bond:160 $atom:55 $atom:62
$bond:161 $atom:24 $atom:105
$bond:162 $atom:7 $atom:107
$bond:163 $atom:65 $atom:123
$bond:164 $atom:17 $atom:19
$bond:165 $atom:38 $atom:40
$bond:166 $atom:28 $atom:107
$bond:167 $atom:34 $atom:112
$bond:168 $atom:80 $atom:89
$bond:169 $atom:16 $atom:87
$bond:170 $atom:55 $atom:82
$bond:171 $atom:32 $atom:102
$bond:172 $atom:78 $atom:121
$bond:173 $atom:37 $atom:74
$bond:174 $atom:5 $atom:67
$bond:175 $atom:7 $atom:66
$bond:176 $atom:71 $atom:86
$bond:177 $atom:60 $atom:72
$bond:178 $atom:112 $atom:117
$bond:179 $atom:47 $atom:119
$bond:180 $atom:18 $atom:100
$bond:181 $atom:57 $atom:93
$bond:182 $atom:82 $atom:115
$bond:183 $atom:3 $atom:8
$bond:184 $atom:51 $atom:99
$bond:185 $atom:59 $atom:114
$bond:186 $atom:43 $atom:50
$bond:187 $atom:36 $atom:111
$bond:188 $atom:19 $atom:95
$bond:189 $atom:63 $atom:69
$bond:190 $atom:37 $atom:38
$bond:191 $atom:2 $atom:114
$bond:192 $atom:3 $atom:107
$bond:193 $atom:64 $atom:91
$bond:194 $atom:62 $atom:66
$bond:195 $atom:48 $atom:62
$bond:196 $atom:14 $atom:105
$bond:197 $atom:21 $atom:33
$bond:198 $atom:56 $atom:92
$bond:199 $atom:41 $atom:105
$bond:200 $atom:15 $atom:23
$bond:201 $atom:30 $atom:94
$bond:202 $atom:101 $atom:103
$bond:203 $atom:115 $atom:122
$bond:204 $atom:3 $atom:7
$bond:205 $atom:74 $atom:94
$bond:206 $atom:12 $atom:106
$bond:207 $atom:45 $atom:80
$bond:208 $atom:23 $atom:114
$bond:209 $atom:7 $atom:28
$bond:210 $atom:38 $atom:55
$bond:211 $atom:6 $atom:30
$bond:212 $atom:30 $atom:101
$bond:213 $atom:38 $atom:82
$bond:214 $atom:22 $atom:68
$bond:215 $atom:9 $atom:59
$bond:216 $atom:11 $atom:48
$bond:217 $atom:42 $atom:114
$bond:218 $atom:121 $atom:124
$bond:219 $atom:2 $atom:9
$bond:220 $atom:58 $atom:89
$bond:221 $atom:20 $atom:109
$bond:222 $atom:12 $atom:122
$bond:223 $atom:38 $atom:86
$bond:224 $atom:25 $atom:29
$bond:225 $atom:16 $atom:114
$bond:226 $atom:27 $atom:99
$bond:227 $atom:74 $atom:93
$bond:228 $atom:84 $atom:92
$bond:229 $atom:43 $atom:91
$bond:230 $atom:71 $atom:100
$bond:231 $atom:11 $atom:28
$bond:232 $atom:95 $atom:109
$bond:233 $atom:76 $atom:90
$bond:234 $atom:57 $atom:94
$bond:235 $atom:47 $atom:54
$bond:236 $atom:67 $atom:95
$bond:237 $atom:54 $atom:96
$bond:238 $atom:49 $atom:51
$bond:239 $atom:46 $atom:79
$bond:240 $atom:45 $atom:51
$bond:241 $atom:51 $atom:57
$bond:242 $atom:47 $atom:70
$bond:243 $atom:43 $atom:64
$bond:244 $atom:60 $atom:80
$bond:245 $atom:52 $atom:83
$bond:246 $atom:73 $atom:93
$bond:247 $atom:53 $atom:84
$bond:248 $atom:54 $atom:73
$bond:249 $atom:6 $atom:26
$bond:250 $atom:92 $atom:109
$bond:251 $atom:54 $atom:72
$bond:252 $atom:39 $atom:63
$bond:253 $atom:26 $atom:108
$bond:254 $atom:47 $atom:83
$bond:255 $atom:58 $atom:92
$bond:256 $atom:29 $atom:102
$bond:257 $atom:38 $atom:39
$bond:258 $atom:37 $atom:93
$bond:259 $atom:73 $atom:102
$bond:260 $atom:8 $atom:43
$bond:261 $atom:50 $atom:89
$bond:262 $atom:81 $atom:89
$bond:263 $atom:60 $atom:85
$bond:264 $atom:64 $atom:70
$bond:265 $atom:45 $atom:108
$bond:266 $atom:83 $atom:120
$bond:267 $atom:40 $atom:53
$bond:268 $atom:62 $atom:117
$bond:269 $atom:50 $atom:61
$bond:270 $atom:46 $atom:53
$bond:271 $atom:79 $atom:88
$bond:272 $atom:61 $atom:64
$bond:273 $atom:44 $atom:79
$bond:274 $atom:58 $atom:84
$bond:275 $atom:34 $atom:69
$bond:276 $atom:54 $atom:60
$bond:277 $atom:75 $atom:76
$bond:278 $atom:40 $atom:76
$bond:279 $atom:87 $atom:116
$bond:280 $atom:80 $atom:85
$bond:281 $atom:58 $atom:88
$bond:282 $atom:53 $atom:76
$bond:283 $atom:43 $atom:79
$bond:284 $atom:16 $atom:102
$bond:285 $atom:26 $atom:101
$bond:286 $atom:61 $atom:72
$bond:287 $atom:65 $atom:77
$bond:288 $atom:20 $atom:92
$bond:289 $atom:50 $atom:79
$bond:290 $atom:75 $atom:91
$bond:291 $atom:46 $atom:80
$bond:292 $atom:53 $atom:65
$bond:293 $atom:49 $atom:73
$bond:294 $atom:39 $atom:52
$bond:295 $atom:78 $atom:110
$bond:296 $atom:85 $atom:91
$bond:297 $atom:65 $atom:110
$bond:298 $atom:68 $atom:88
$bond:299 $atom:39 $atom:75
$bond:300 $atom:73 $atom:87
$bond:301 $atom:53 $atom:68
$bond:302 $atom:68 $atom:76
$bond:303 $atom:72 $atom:81
$bond:304 $atom:76 $atom:110
$bond:305 $atom:45 $atom:92
  }

} #NanoCg
