# Supplementary material for: The Role of Polyisobutylene-Bis-Succinimide (PIBSI) Dispersants in Lubricant Oils on the Deposit Control Mechanism
Source: Polymers (Basel). 2025 Apr 11;17(8):1041. doi: 10.3390/polym17081041 (PMC12030718; doi:10.3390/polym17081041)
Supplement: Supplementary file 1 [file polymers-17-01041-s001.zip › CGMD_units/nano_cg_r16_v2.lt]

import "martini.lt"

  NanoCg inherits MARTINI {

# atom-id  mol-id   atom-type    charge    x      y       z

  write("Data Atoms") {
$atom:1 $mol:... @atom:Na 0.0 9.128271 4.406765 -10.077481
$atom:2 $mol:... @atom:Na 0.0 10.475927 -5.320938 10.649506
$atom:3 $mol:... @atom:Na 0.0 2.012882 12.555686 9.709375
$atom:4 $mol:... @atom:Na 0.0 -12.915317 -7.4892 5.753844
$atom:5 $mol:... @atom:Na 0.0 4.397042 -14.686576 3.051475
$atom:6 $mol:... @atom:Na 0.0 -13.139435 8.541534 -3.063816
$atom:7 $mol:... @atom:Na 0.0 -6.588853 -4.876852 13.260932
$atom:8 $mol:... @atom:Na 0.0 -4.985837 -11.793952 -5.288812
$atom:9 $mol:... @atom:Na 0.0 -7.026119 -8.085877 11.88496
$atom:10 $mol:... @atom:Na 0.0 -9.260959 -5.760412 8.476265
$atom:11 $mol:... @atom:Na 0.0 14.125925 -1.513448 -7.358179
$atom:12 $mol:... @atom:Na 0.0 -13.047394 -8.844191 2.746987
$atom:13 $mol:... @atom:Na 0.0 -8.399219 -2.445318 9.617778
$atom:14 $mol:... @atom:Na 0.0 10.817487 0.021771 -11.789043
$atom:15 $mol:... @atom:Na 0.0 9.962842 -6.074225 5.916204
$atom:16 $mol:... @atom:Na 0.0 2.293949 15.38886 3.731057
$atom:17 $mol:... @atom:Na 0.0 3.975509 -13.330101 -1.360803
$atom:18 $mol:... @atom:Na 0.0 -2.241742 -4.514763 -15.18726
$atom:19 $mol:... @atom:Na 0.0 5.444998 -0.047076 -14.122967
$atom:20 $mol:... @atom:Na 0.0 3.892331 -6.430137 12.531005
$atom:21 $mol:... @atom:Na 0.0 -2.873163 -6.303705 -11.430964
$atom:22 $mol:... @atom:Na 0.0 -8.245616 -13.710357 -0.189583
$atom:23 $mol:... @atom:Na 0.0 -7.544805 9.05443 -10.820025
$atom:24 $mol:... @atom:Na 0.0 2.097245 -5.932023 -14.710972
$atom:25 $mol:... @atom:Na 0.0 3.755419 -10.740611 -9.825241
$atom:26 $mol:... @atom:Na 0.0 -9.291871 10.495703 -7.713714
$atom:27 $mol:... @atom:Na 0.0 -10.833941 -8.343914 -1.993484
$atom:28 $mol:... @atom:Na 0.0 -5.346184 6.887629 9.658064
$atom:29 $mol:... @atom:Na 0.0 -12.568013 3.833656 -7.377917
$atom:30 $mol:... @atom:Na 0.0 -2.569891 -15.675045 1.596835
$atom:31 $mol:... @atom:Na 0.0 15.897941 -1.770386 0.34819
$atom:32 $mol:... @atom:Na 0.0 -9.649963 10.979581 -3.699468
$atom:33 $mol:... @atom:Na 0.0 -9.753127 12.09686 2.466275
$atom:34 $mol:... @atom:Na 0.0 8.068321 13.143969 3.130695
$atom:35 $mol:... @atom:Na 0.0 7.521139 4.924776 11.912044
$atom:36 $mol:... @atom:Na 0.0 -0.679655 6.708967 14.509401
$atom:37 $mol:... @atom:Na 0.0 2.968068 12.343054 -2.838059
$atom:38 $mol:... @atom:Nda 0.0 -1.356209 -0.522095 14.653512
$atom:39 $mol:... @atom:Nda 0.0 10.404629 -11.66344 3.148803
$atom:40 $mol:... @atom:Nda 0.0 -7.594282 -11.388766 6.232808
$atom:41 $mol:... @atom:Nda 0.0 6.950609 -5.160832 13.455662
$atom:42 $mol:... @atom:Nda 0.0 5.159933 -7.733594 -9.096663
$atom:43 $mol:... @atom:Nda 0.0 -5.078947 -14.740941 3.592904
$atom:44 $mol:... @atom:Nda 0.0 -8.394004 0.528591 -9.941231
$atom:45 $mol:... @atom:Nda 0.0 -1.13986 10.244223 12.235985
$atom:46 $mol:... @atom:Nda 0.0 11.110741 6.022357 -6.721341
$atom:47 $mol:... @atom:Nda 0.0 -2.611379 10.011398 9.291591
$atom:48 $mol:... @atom:Nda 0.0 7.402774 -9.082624 7.738741
$atom:49 $mol:... @atom:Nda 0.0 9.348119 -3.898845 -9.439279
$atom:50 $mol:... @atom:Nda 0.0 11.456764 2.745193 -7.088332
$atom:51 $mol:... @atom:P1 0.0 -11.216522 10.086179 5.335137
$atom:52 $mol:... @atom:P1 0.0 -4.192492 13.328914 7.799788
$atom:53 $mol:... @atom:P1 0.0 5.584109 -9.354603 11.09634
$atom:54 $mol:... @atom:P1 0.0 -15.277158 1.913069 1.137345
$atom:55 $mol:... @atom:P1 0.0 -12.545352 -5.434247 8.311664
$atom:56 $mol:... @atom:P1 0.0 -13.567278 5.084298 6.788759
$atom:57 $mol:... @atom:P1 0.0 11.822072 8.857991 4.150331
$atom:58 $mol:... @atom:P1 0.0 -6.24507 -7.626011 -11.306419
$atom:59 $mol:... @atom:P1 0.0 -7.710719 8.741743 10.967987
$atom:60 $mol:... @atom:P1 0.0 3.088814 9.069405 -12.814265
$atom:61 $mol:... @atom:P1 0.0 -15.41733 -3.574736 -2.351063
$atom:62 $mol:... @atom:P1 0.0 -9.322887 12.958386 -1.078903
$atom:63 $mol:... @atom:P1 0.0 12.256354 3.355152 9.26053
$atom:64 $mol:... @atom:P1 0.0 -5.616745 -5.651984 -13.875116
$atom:65 $mol:... @atom:P1 0.0 -5.551545 13.024936 -7.452332
$atom:66 $mol:... @atom:P1 0.0 2.774505 15.002385 -4.806833
$atom:67 $mol:... @atom:P1 0.0 -8.588595 -11.95389 -6.272204
$atom:68 $mol:... @atom:P1 0.0 0.691891 -3.080946 -15.664567
$atom:69 $mol:... @atom:P1 0.0 -14.844465 -2.737649 3.843741
$atom:70 $mol:... @atom:P2 0.0 14.221984 4.811823 1.144485
$atom:71 $mol:... @atom:P2 0.0 -11.955213 -2.734845 10.156602
$atom:72 $mol:... @atom:P2 0.0 12.226473 -2.603131 9.986846
$atom:73 $mol:... @atom:P2 0.0 7.754423 -9.12418 -10.605661
$atom:74 $mol:... @atom:P2 0.0 -7.59879 -2.95504 -13.07716
$atom:75 $mol:... @atom:P2 0.0 -8.793527 3.136753 12.993641
$atom:76 $mol:... @atom:P2 0.0 8.553681 7.496316 -11.253435
$atom:77 $mol:... @atom:P2 0.0 -6.941396 -10.511812 -9.865145
$atom:78 $mol:... @atom:P2 0.0 14.877834 4.036562 4.28442
$atom:79 $mol:... @atom:P2 0.0 8.281214 8.902573 8.304422
$atom:80 $mol:... @atom:P2 0.0 1.702961 8.66961 13.339325
$atom:81 $mol:... @atom:P2 0.0 1.022565 3.935896 15.474596
$atom:82 $mol:... @atom:P2 0.0 -8.844091 10.194863 7.652214
$atom:83 $mol:... @atom:P2 0.0 14.527184 1.543672 1.531899
$atom:84 $mol:... @atom:P2 0.0 -3.91104 6.929856 13.877225
$atom:85 $mol:... @atom:P2 0.0 3.479801 -8.278223 -12.294201
$atom:86 $mol:... @atom:P4 0.0 0.1582 10.427584 -12.125784
$atom:87 $mol:... @atom:P4 0.0 -1.218266 13.001764 9.224594
$atom:88 $mol:... @atom:P4 0.0 -8.037707 -11.156692 -2.76808
$atom:89 $mol:... @atom:P4 0.0 10.786916 0.056554 11.446451
$atom:90 $mol:... @atom:P4 0.0 6.326267 12.247541 8.122567
$atom:91 $mol:... @atom:P4 0.0 -4.12807 -2.816766 -13.078253
$atom:92 $mol:... @atom:P4 0.0 12.503401 -4.312498 -8.113478
$atom:93 $mol:... @atom:P4 0.0 14.255347 -1.347802 -2.482588
$atom:94 $mol:... @atom:P4 0.0 -0.534263 12.731063 -6.807968
$atom:95 $mol:... @atom:P4 0.0 2.102312 14.255461 6.859756
$atom:96 $mol:... @atom:P4 0.0 14.828981 -5.75482 0.640634
$atom:97 $mol:... @atom:P4 0.0 -2.600543 -14.192038 -6.20822
$atom:98 $mol:... @atom:P4 0.0 5.424093 5.864627 -11.706802
$atom:99 $mol:... @atom:P4 0.0 -10.087852 7.034258 -10.234977
$atom:100 $mol:... @atom:P4 0.0 7.275014 -13.556819 -0.516577
$atom:101 $mol:... @atom:P4 0.0 11.117248 -0.367083 -8.501303
$atom:102 $mol:... @atom:P4 0.0 5.101556 15.036546 1.968759
$atom:103 $mol:... @atom:P4 0.0 -9.66012 -9.081406 -8.32613
$atom:104 $mol:... @atom:P4 0.0 4.972449 9.19306 -10.10726
$atom:105 $mol:... @atom:P4 0.0 12.350625 -10.067795 -1.374491
$atom:106 $mol:... @atom:P4 0.0 -11.281419 1.08041 11.294757
$atom:107 $mol:... @atom:P4 0.0 -6.016525 10.955353 9.195787
$atom:108 $mol:... @atom:P4 0.0 -9.483673 -5.316468 11.738671
$atom:109 $mol:... @atom:P4 0.0 -4.439705 9.592521 12.009493
$atom:110 $mol:... @atom:P4 0.0 8.496176 3.315654 -13.146165
$atom:111 $mol:... @atom:P4 0.0 -1.158189 -12.061269 9.752068
$atom:112 $mol:... @atom:P4 0.0 -1.141641 14.070164 6.10377
$atom:113 $mol:... @atom:P4 0.0 -10.245139 -10.954971 3.250031
$atom:114 $mol:... @atom:C1 0.0 2.47151 -0.651763 -2.711582
$atom:115 $mol:... @atom:C1 0.0 1.601945 2.929096 2.21335
$atom:116 $mol:... @atom:C1 0.0 0.415761 3.763255 -0.765323
$atom:117 $mol:... @atom:C1 0.0 -1.707698 -2.573615 -0.216421
$atom:118 $mol:... @atom:C1 0.0 2.71604 -0.104713 1.557369
$atom:119 $mol:... @atom:C1 0.0 -0.45448 0.582402 -0.477859
$atom:120 $mol:... @atom:C1 0.0 -2.405332 2.889008 1.158943
$atom:121 $mol:... @atom:C1 0.0 2.849942 -2.848129 -0.274077
$atom:122 $mol:... @atom:C1 0.0 -3.244963 7.54132 0.215781
$atom:123 $mol:... @atom:C1 0.0 4.797084 0.305199 7.683937
$atom:124 $mol:... @atom:C1 0.0 -5.180307 3.500984 9.97202
$atom:125 $mol:... @atom:C1 0.0 0.947387 6.574406 -4.496703
$atom:126 $mol:... @atom:C1 0.0 -0.555858 9.599954 0.987531
$atom:127 $mol:... @atom:C1 0.0 -0.300799 -3.683798 2.989788
$atom:128 $mol:... @atom:C1 0.0 -10.644811 -0.962686 -5.455301
$atom:129 $mol:... @atom:C1 0.0 6.496474 -7.185049 0.466833
$atom:130 $mol:... @atom:C1 0.0 9.724413 -4.859834 1.39169
$atom:131 $mol:... @atom:C1 0.0 7.206714 -0.649457 -1.524377
$atom:132 $mol:... @atom:C1 0.0 3.10126 8.658083 -7.440552
$atom:133 $mol:... @atom:C1 0.0 -6.611475 5.548325 2.003063
$atom:134 $mol:... @atom:C1 0.0 3.720091 2.515437 -0.614298
$atom:135 $mol:... @atom:C1 0.0 -4.296722 -8.65328 -0.591778
$atom:136 $mol:... @atom:C1 0.0 0.862234 8.945139 3.898124
$atom:137 $mol:... @atom:C1 0.0 4.865257 2.993975 3.562735
$atom:138 $mol:... @atom:C1 0.0 5.917033 7.279878 -0.252398
$atom:139 $mol:... @atom:C1 0.0 -6.119415 -1.20233 -2.68475
$atom:140 $mol:... @atom:C1 0.0 -4.788665 0.013415 -7.47151
$atom:141 $mol:... @atom:C1 0.0 2.376365 2.002789 -11.203937
$atom:142 $mol:... @atom:C1 0.0 -6.326475 4.923334 6.37033
$atom:143 $mol:... @atom:C1 0.0 -5.971114 -4.662872 9.304951
$atom:144 $mol:... @atom:C1 0.0 -3.868498 -5.031559 -5.43693
$atom:145 $mol:... @atom:C1 0.0 7.294827 4.382423 1.499324
$atom:146 $mol:... @atom:C1 0.0 -11.254731 1.814441 -0.718658
$atom:147 $mol:... @atom:C1 0.0 -2.30016 -6.717939 1.220715
$atom:148 $mol:... @atom:C1 0.0 3.100114 -5.273254 -10.313441
$atom:149 $mol:... @atom:C1 0.0 -3.504145 -5.492847 4.075261
$atom:150 $mol:... @atom:C1 0.0 0.705621 -9.35475 -5.677285
$atom:151 $mol:... @atom:C1 0.0 10.058461 2.026969 0.61648
$atom:152 $mol:... @atom:C1 0.0 3.295082 2.987329 6.48098
$atom:153 $mol:... @atom:C1 0.0 -4.54882 0.40208 -0.077829
$atom:154 $mol:... @atom:C1 0.0 -9.439022 4.38954 0.273058
$atom:155 $mol:... @atom:C1 0.0 -7.155317 2.266665 -1.283859
$atom:156 $mol:... @atom:C1 0.0 0.085997 -1.287973 -5.164047
$atom:157 $mol:... @atom:C1 0.0 7.936288 -3.58396 3.899826
$atom:158 $mol:... @atom:C1 0.0 -7.8433 0.57783 -6.272834
$atom:159 $mol:... @atom:C1 0.0 2.208268 4.63853 -7.454042
$atom:160 $mol:... @atom:C1 0.0 4.086648 7.949858 7.966428
$atom:161 $mol:... @atom:C1 0.0 -7.575953 -4.886383 0.04041
$atom:162 $mol:... @atom:C1 0.0 -2.949023 -2.855071 -8.662044
$atom:163 $mol:... @atom:C1 0.0 -1.850194 10.876002 -4.349837
$atom:164 $mol:... @atom:C1 0.0 8.00416 -3.804233 -5.532687
$atom:165 $mol:... @atom:C1 0.0 -0.981002 1.171959 -10.62291
$atom:166 $mol:... @atom:C1 0.0 2.099342 5.836849 5.009056
$atom:167 $mol:... @atom:C1 0.0 10.353653 -1.216519 5.94299
$atom:168 $mol:... @atom:C1 0.0 -5.148402 -0.848311 -10.636921
$atom:169 $mol:... @atom:C1 0.0 3.287541 -7.805655 0.021442
$atom:170 $mol:... @atom:C1 0.0 -0.701991 9.999075 6.599111
$atom:171 $mol:... @atom:C1 0.0 -1.061611 0.483054 3.829436
$atom:172 $mol:... @atom:C1 0.0 -5.578377 -3.682544 6.178541
$atom:173 $mol:... @atom:C1 0.0 0.21238 -7.785156 -1.666844
$atom:174 $mol:... @atom:C1 0.0 -4.260145 4.16096 -1.255695
$atom:175 $mol:... @atom:C1 0.0 3.055099 -3.448824 -5.127526
$atom:176 $mol:... @atom:C1 0.0 0.474758 -3.890985 -2.31086
$atom:177 $mol:... @atom:C1 0.0 -4.590252 6.436644 -4.397714
$atom:178 $mol:... @atom:C1 0.0 4.75667 -2.033334 -9.224171
$atom:179 $mol:... @atom:C1 0.0 -6.624588 -7.584877 -2.674173
$atom:180 $mol:... @atom:C1 0.0 -1.027545 5.834149 1.988339
$atom:181 $mol:... @atom:C1 0.0 0.105843 -4.162835 -7.219333
$atom:182 $mol:... @atom:C1 0.0 -1.720051 -0.877675 7.515487
$atom:183 $mol:... @atom:C1 0.0 -1.574745 4.413783 -11.047047
$atom:184 $mol:... @atom:C1 0.0 0.446745 1.526468 8.827189
$atom:185 $mol:... @atom:C1 0.0 2.056003 -0.617218 -7.725417
$atom:186 $mol:... @atom:C1 0.0 -3.329664 -5.869426 7.737795
$atom:187 $mol:... @atom:C1 0.0 0.145585 1.934236 -3.499058
$atom:188 $mol:... @atom:C1 0.0 3.274759 8.263362 1.476678
$atom:189 $mol:... @atom:C1 0.0 3.111134 -9.738238 -2.935818
$atom:190 $mol:... @atom:C1 0.0 6.39624 4.701747 6.028272
$atom:191 $mol:... @atom:C1 0.0 1.307125 -10.922049 4.796139
$atom:192 $mol:... @atom:C1 0.0 3.256865 -0.573057 4.901306
$atom:193 $mol:... @atom:C1 0.0 6.223493 1.999298 -4.677087
$atom:194 $mol:... @atom:C1 0.0 9.13932 0.320425 3.287212
$atom:195 $mol:... @atom:C1 0.0 -0.885894 -1.283143 10.682593
$atom:196 $mol:... @atom:C1 0.0 3.052304 -7.398952 7.113557
$atom:197 $mol:... @atom:C1 0.0 7.735058 6.033541 -6.356149
$atom:198 $mol:... @atom:C1 0.0 -7.024699 2.270404 2.060506
$atom:199 $mol:... @atom:C1 0.0 3.962322 -9.474445 -6.207589
$atom:200 $mol:... @atom:C1 0.0 -2.037101 7.875536 -2.880114
$atom:201 $mol:... @atom:C1 0.0 9.635146 6.950322 1.50464
$atom:202 $mol:... @atom:C1 0.0 4.220196 -6.252502 -3.010073
$atom:203 $mol:... @atom:C1 0.0 -2.055922 6.640902 9.748634
$atom:204 $mol:... @atom:C1 0.0 6.576009 0.601985 -10.021354
$atom:205 $mol:... @atom:C1 0.0 -11.021202 -2.997084 -0.895937
$atom:206 $mol:... @atom:C1 0.0 2.074515 4.508226 9.197411
$atom:207 $mol:... @atom:C1 0.0 0.122418 3.164865 5.339947
$atom:208 $mol:... @atom:C3 0.0 -9.991075 -3.38916 4.571054
$atom:209 $mol:... @atom:C3 0.0 -2.462797 -9.770056 -6.515993
$atom:210 $mol:... @atom:C3 0.0 -0.559569 1.860395 -7.388974
$atom:211 $mol:... @atom:C3 0.0 1.829522 11.844658 0.596469
$atom:212 $mol:... @atom:C3 0.0 -6.643496 6.547267 -1.153676
$atom:213 $mol:... @atom:C3 0.0 -4.543805 -4.189799 -2.205863
$atom:214 $mol:... @atom:C3 0.0 -7.177845 9.347114 2.260196
$atom:215 $mol:... @atom:C3 0.0 4.32238 2.233087 -8.247814
$atom:216 $mol:... @atom:C3 0.0 -0.31771 -8.092759 5.289839
$atom:217 $mol:... @atom:C3 0.0 1.745459 5.197993 -10.672299
$atom:218 $mol:... @atom:C3 0.0 -4.054027 10.221034 3.897867
$atom:219 $mol:... @atom:C3 0.0 3.370903 -3.313707 3.06794
$atom:220 $mol:... @atom:C3 0.0 -3.259463 6.104076 5.03339
$atom:221 $mol:... @atom:C3 0.0 -3.170033 -0.938862 -4.757762
$atom:222 $mol:... @atom:C3 0.0 7.120179 -3.934343 -2.314779
$atom:223 $mol:... @atom:C3 0.0 8.125431 4.423147 -3.408197
$atom:224 $mol:... @atom:C3 0.0 2.993223 3.191667 -4.59474
$atom:225 $mol:... @atom:C3 0.0 -6.235821 -9.085156 3.944068
$atom:226 $mol:... @atom:C3 0.0 6.251385 -5.84068 6.914623
$atom:227 $mol:... @atom:C3 0.0 -7.190349 1.884603 5.344653
$atom:228 $mol:... @atom:C3 0.0 4.985819 5.01899 -2.469574
$atom:229 $mol:... @atom:C3 0.0 6.817879 -1.217455 9.801613
$atom:230 $mol:... @atom:C3 0.0 -9.556853 -5.947807 -4.125044
$atom:231 $mol:... @atom:C3 0.0 -0.833259 -7.706207 8.887377
$atom:232 $mol:... @atom:C3 0.0 5.280956 -4.676801 -7.319615
$atom:233 $mol:... @atom:C3 0.0 6.627851 -3.297442 0.884562
$atom:234 $mol:... @atom:C3 0.0 -2.75795 -2.351843 4.751284
$atom:235 $mol:... @atom:C3 0.0 2.529962 -0.977438 10.033838
$atom:236 $mol:... @atom:C3 0.0 0.185772 7.331703 -8.622847
$atom:237 $mol:... @atom:C3 0.0 4.542076 -9.375207 4.662976
$atom:238 $mol:... @atom:C3 0.0 6.981336 -7.908679 -4.435707
$atom:239 $mol:... @atom:C3 0.0 0.389569 -4.940626 5.963733
$atom:240 $mol:... @atom:C3 0.0 -5.744151 -4.335979 -9.60233
$atom:241 $mol:... @atom:C3 0.0 -6.830998 -3.395541 -5.045601
$atom:242 $mol:... @atom:C3 0.0 -4.906992 3.25049 -6.801993
$atom:243 $mol:... @atom:C3 0.0 10.14158 -1.618964 0.085738
$atom:244 $mol:... @atom:C3 0.0 -1.078352 -2.662006 -11.651157
$atom:245 $mol:... @atom:C3 0.0 4.652543 6.677223 -5.306717
$atom:246 $mol:... @atom:C3 0.0 -2.382248 -11.327939 0.409255
$atom:247 $mol:... @atom:C3 0.0 6.653707 1.13638 1.215727
$atom:248 $mol:... @atom:C3 0.0 11.687459 0.677172 -1.963429
$atom:249 $mol:... @atom:C3 0.0 -3.238113 11.513696 0.962225
$atom:250 $mol:... @atom:C3 0.0 0.722487 9.691616 -2.385733
$atom:251 $mol:... @atom:C3 0.0 -2.086989 4.333638 -3.887951
$atom:252 $mol:... @atom:C3 0.0 1.906668 -6.955785 -7.733898
$atom:253 $mol:... @atom:C4 0.0 10.25103 -4.726764 -3.107063
$atom:254 $mol:... @atom:C4 0.0 3.370993 -4.096671 7.572026
$atom:255 $mol:... @atom:C4 0.0 3.929748 -6.565586 3.044487
$atom:256 $mol:... @atom:C4 0.0 -9.25609 -0.191332 -2.510735
$atom:257 $mol:... @atom:C4 0.0 7.137098 6.872787 3.658317
$atom:258 $mol:... @atom:C4 0.0 -3.538723 -3.219401 11.005405
$atom:259 $mol:... @atom:C4 0.0 0.907719 7.01436 -0.463957
$atom:260 $mol:... @atom:C4 0.0 -3.116142 2.861974 6.872035
$atom:261 $mol:... @atom:C4 0.0 -4.945393 -0.661572 9.466192
$atom:262 $mol:... @atom:C4 0.0 4.230089 8.336929 4.693713
$atom:263 $mol:... @atom:C4 0.0 9.494934 -0.968753 -4.412551
$atom:264 $mol:... @atom:C4 0.0 7.995917 -1.315938 -7.740648
$atom:265 $mol:... @atom:C4 0.0 0.909216 7.754789 8.832594
$atom:266 $mol:... @atom:C4 0.0 5.657746 -1.426106 -5.41458
$atom:267 $mol:... @atom:C4 0.0 0.566215 -6.245628 -4.622045
$atom:268 $mol:... @atom:C4 0.0 -7.708652 -5.903953 4.935322
$atom:269 $mol:... @atom:C4 0.0 -7.991085 -1.255816 0.94681
$atom:270 $mol:... @atom:C4 0.0 -7.805531 -5.929232 -6.921949
$atom:271 $mol:... @atom:C4 0.0 -10.211604 5.010339 3.442007
$atom:272 $mol:... @atom:C4 0.0 3.931469 9.111257 -3.198309
$atom:273 $mol:... @atom:C4 0.0 9.34307 7.27501 -1.944215
$atom:274 $mol:... @atom:C4 0.0 -3.525214 -8.770233 6.168188
$atom:275 $mol:... @atom:C4 0.0 2.002027 -1.644942 -10.999422
$atom:276 $mol:... @atom:C4 0.0 1.014505 -5.466288 0.541814
$atom:277 $mol:... @atom:C4 0.0 -4.514597 -3.111252 1.560981
$atom:278 $mol:... @atom:C4 0.0 -4.214256 1.490647 3.603867
$atom:279 $mol:... @atom:C4 0.0 -6.862172 -1.414917 4.153919
$atom:280 $mol:... @atom:C4 0.0 0.529657 -4.202723 10.080242
$atom:281 $mol:... @atom:C4 0.0 -4.711547 1.853481 -3.796683
$atom:282 $mol:... @atom:C4 0.0 -2.441469 8.908556 -7.158475
$atom:283 $mol:... @atom:C4 0.0 8.255125 2.195081 -7.668748
$atom:284 $mol:... @atom:C4 0.0 -8.681137 6.675362 -3.763852
$atom:285 $mol:... @atom:C4 0.0 1.071289 -9.530431 1.752237
$atom:286 $mol:... @atom:C4 0.0 -7.224674 7.930536 5.268932
$atom:287 $mol:... @atom:C4 0.0 5.86791 2.816892 9.861072
$atom:288 $mol:... @atom:C4 0.0 -2.381362 -9.141425 -3.277414
$atom:289 $mol:... @atom:C4 0.0 -2.501345 5.324268 -7.752957
$atom:290 $mol:... @atom:C1 0.0 -8.308893 2.998975 -12.126671
$atom:291 $mol:... @atom:C1 0.0 -9.681365 6.128079 6.538449
$atom:292 $mol:... @atom:C1 0.0 -10.806238 6.975557 -1.257626
$atom:293 $mol:... @atom:C1 0.0 13.372195 3.121016 -4.393584
$atom:294 $mol:... @atom:C1 0.0 -1.276338 -13.267249 3.455246
$atom:295 $mol:... @atom:C1 0.0 -7.148074 8.775289 -5.887721
$atom:296 $mol:... @atom:C1 0.0 -8.443088 -0.640327 12.380159
$atom:297 $mol:... @atom:C1 0.0 -5.627719 -13.659141 -2.599417
$atom:298 $mol:... @atom:C1 0.0 2.630182 10.917921 6.911756
$atom:299 $mol:... @atom:C1 0.0 -12.165062 -0.718291 4.893969
$atom:300 $mol:... @atom:C1 0.0 8.150885 -10.098156 -7.477388
$atom:301 $mol:... @atom:C1 0.0 -5.238985 -1.826968 13.936113
$atom:302 $mol:... @atom:C1 0.0 -1.816782 7.838341 -12.659897
$atom:303 $mol:... @atom:C1 0.0 -12.480096 -0.706542 -8.291444
$atom:304 $mol:... @atom:C1 0.0 -12.460191 7.377855 3.914128
$atom:305 $mol:... @atom:C1 0.0 -3.200906 -9.473118 -9.767418
$atom:306 $mol:... @atom:C1 0.0 -12.558351 -6.645213 0.249715
$atom:307 $mol:... @atom:C1 0.0 0.893638 -5.201389 13.426007
$atom:308 $mol:... @atom:C1 0.0 9.078417 10.723224 0.633449
$atom:309 $mol:... @atom:C1 0.0 -5.809055 -11.80242 1.264725
$atom:310 $mol:... @atom:C1 0.0 4.233686 6.661031 12.665337
$atom:311 $mol:... @atom:C1 0.0 -3.880851 7.174566 -10.120326
$atom:312 $mol:... @atom:C1 0.0 12.090959 -2.872562 -5.142238
$atom:313 $mol:... @atom:C1 0.0 6.680716 11.001646 -3.18628
$atom:314 $mol:... @atom:C1 0.0 8.925909 8.890905 -4.952559
$atom:315 $mol:... @atom:C1 0.0 -2.157167 -3.936205 14.154361
$atom:316 $mol:... @atom:C1 0.0 6.175522 -11.824111 3.171379
$atom:317 $mol:... @atom:C1 0.0 2.92802 11.862303 -6.633702
$atom:318 $mol:... @atom:C1 0.0 -3.744106 12.885613 -1.995924
$atom:319 $mol:... @atom:C1 0.0 11.243516 -8.801961 4.566479
$atom:320 $mol:... @atom:C1 0.0 3.580777 9.831365 10.714259
$atom:321 $mol:... @atom:C1 0.0 7.667748 -11.297435 -4.441236
$atom:322 $mol:... @atom:C1 0.0 0.712509 12.295486 3.929705
$atom:323 $mol:... @atom:C1 0.0 8.390156 -9.940555 1.184365
$atom:324 $mol:... @atom:C1 0.0 -12.802553 -6.508019 -4.329022
$atom:325 $mol:... @atom:C1 0.0 8.677611 9.787908 3.780892
$atom:326 $mol:... @atom:C1 0.0 -9.218872 6.07076 -6.984095
$atom:327 $mol:... @atom:C1 0.0 -2.811853 4.378931 12.095776
$atom:328 $mol:... @atom:C1 0.0 -6.75168 -8.845473 8.500863
$atom:329 $mol:... @atom:C1 0.0 -6.46733 5.461005 12.394018
$atom:330 $mol:... @atom:C1 0.0 13.219287 6.999773 -1.119662
$atom:331 $mol:... @atom:C1 0.0 1.410754 -13.956312 -3.694069
$atom:332 $mol:... @atom:C1 0.0 9.906369 -7.823506 -1.685524
$atom:333 $mol:... @atom:C1 0.0 10.266103 10.656771 -2.457737
$atom:334 $mol:... @atom:C1 0.0 13.136499 -6.295088 3.56602
$atom:335 $mol:... @atom:C3 0.0 9.190474 -6.516502 -7.435214
$atom:336 $mol:... @atom:C3 0.0 -10.65906 3.01273 -4.616091
$atom:337 $mol:... @atom:C3 0.0 -8.35134 1.332062 9.735997
$atom:338 $mol:... @atom:C3 0.0 6.226716 12.385006 0.358371
$atom:339 $mol:... @atom:C3 0.0 -2.963341 1.124641 11.572758
$atom:340 $mol:... @atom:C3 0.0 1.953295 -1.826761 13.580468
$atom:341 $mol:... @atom:C3 0.0 -10.432961 2.43335 5.622284
$atom:342 $mol:... @atom:C3 0.0 -10.502962 -9.389979 -5.149409
$atom:343 $mol:... @atom:C3 0.0 -4.455224 8.788814 6.843048
$atom:344 $mol:... @atom:C3 0.0 0.18198 -10.839347 -9.523542
$atom:345 $mol:... @atom:C3 0.0 -11.148673 -4.099655 -8.208007
$atom:346 $mol:... @atom:C3 0.0 1.371275 -12.729319 0.867459
$atom:347 $mol:... @atom:C3 0.0 -9.273797 -6.015262 -10.139695
$atom:348 $mol:... @atom:C3 0.0 -10.871656 2.707979 -9.977795
$atom:349 $mol:... @atom:C3 0.0 -13.629353 5.595353 0.051482
$atom:350 $mol:... @atom:C3 0.0 -11.987263 2.800487 8.571189
$atom:351 $mol:... @atom:C3 0.0 6.846689 -5.859472 10.161062
$atom:352 $mol:... @atom:C3 0.0 6.36017 -4.551694 -11.958348
$atom:353 $mol:... @atom:C3 0.0 9.207045 4.717245 8.149437
$atom:354 $mol:... @atom:C3 0.0 -5.538639 10.654146 -3.703776
$atom:355 $mol:... @atom:C4 0.0 -10.860944 -0.281796 8.239604
$atom:356 $mol:... @atom:C4 0.0 11.743414 -8.296243 1.340855
$atom:357 $mol:... @atom:C4 0.0 -13.357509 -2.718935 -4.786815
$atom:358 $mol:... @atom:C4 0.0 -5.713323 -8.691634 -7.087732
$atom:359 $mol:... @atom:C4 0.0 11.539347 3.975707 -1.750454
$atom:360 $mol:... @atom:C4 0.0 10.407542 -8.554568 -4.960647
$atom:361 $mol:... @atom:C4 0.0 -10.977621 10.113852 -0.204768
$atom:362 $mol:... @atom:C4 0.0 1.879623 -12.976586 -7.285275
$atom:363 $mol:... @atom:C4 0.0 -8.242743 4.878996 9.423562
$atom:364 $mol:... @atom:C4 0.0 -8.823016 -8.327393 0.672702
$atom:365 $mol:... @atom:C4 0.0 -12.101563 6.376417 -5.32787
$atom:366 $mol:... @atom:C4 0.0 -2.536367 -12.649233 6.527724
$atom:367 $mol:... @atom:C4 0.0 12.601785 -6.121181 -5.354905
$atom:368 $mol:... @atom:C2 0.0 5.249231 11.224456 3.463538
$atom:369 $mol:... @atom:C2 0.0 12.978625 -6.280624 -2.079706
$atom:370 $mol:... @atom:C2 0.0 12.317573 9.842113 0.855124
$atom:371 $mol:... @atom:C2 0.0 -2.339058 -12.79445 -3.13445
$atom:372 $mol:... @atom:C2 0.0 -7.773214 9.85627 -0.973221
$atom:373 $mol:... @atom:C2 0.0 -6.819066 5.840555 -9.429834
$atom:374 $mol:... @atom:C2 0.0 -5.337296 9.910169 -8.521112
$atom:375 $mol:... @atom:C2 0.0 12.41466 -3.107117 3.102346
$atom:376 $mol:... @atom:C2 0.0 -10.396093 7.792899 9.298073
$atom:377 $mol:... @atom:C2 0.0 -5.57437 7.059739 -13.232026
$atom:378 $mol:... @atom:C2 0.0 -5.929435 1.408569 12.991152
$atom:379 $mol:... @atom:C2 0.0 11.598497 3.922816 5.866265
$atom:380 $mol:... @atom:C2 0.0 0.841559 10.569154 -8.900296
$atom:381 $mol:... @atom:C2 0.0 -5.747123 13.924115 2.173173
$atom:382 $mol:... @atom:C2 0.0 2.475987 3.077564 12.63896
$atom:383 $mol:... @atom:C2 0.0 -5.351082 3.32139 -13.569072
  }

  # bond-id    atom-id1  atom-id2

  write("Data Bond List") {
$bond:1 $atom:40 $atom:43
$bond:2 $atom:93 $atom:293
$bond:3 $atom:61 $atom:306
$bond:4 $atom:62 $atom:381
$bond:5 $atom:330 $atom:333
$bond:6 $atom:11 $atom:93
$bond:7 $atom:56 $atom:376
$bond:8 $atom:22 $atom:113
$bond:9 $atom:99 $atom:290
$bond:10 $atom:97 $atom:362
$bond:11 $atom:318 $atom:381
$bond:12 $atom:97 $atom:297
$bond:13 $atom:97 $atom:331
$bond:14 $atom:85 $atom:352
$bond:15 $atom:5 $atom:100
$bond:16 $atom:73 $atom:85
$bond:17 $atom:72 $atom:167
$bond:18 $atom:51 $atom:376
$bond:19 $atom:19 $atom:110
$bond:20 $atom:5 $atom:17
$bond:21 $atom:29 $atom:303
$bond:22 $atom:7 $atom:315
$bond:23 $atom:3 $atom:90
$bond:24 $atom:76 $atom:110
$bond:25 $atom:18 $atom:24
$bond:26 $atom:306 $atom:324
$bond:27 $atom:44 $atom:303
$bond:28 $atom:110 $atom:204
$bond:29 $atom:74 $atom:347
$bond:30 $atom:191 $atom:366
$bond:31 $atom:205 $atom:357
$bond:32 $atom:100 $atom:321
$bond:33 $atom:146 $atom:349
$bond:34 $atom:2 $atom:41
$bond:35 $atom:66 $atom:94
$bond:36 $atom:89 $atom:229
$bond:37 $atom:113 $atom:225
$bond:38 $atom:211 $atom:338
$bond:39 $atom:54 $atom:146
$bond:40 $atom:192 $atom:254
$bond:41 $atom:33 $atom:381
$bond:42 $atom:304 $atom:349
$bond:43 $atom:43 $atom:366
$bond:44 $atom:99 $atom:348
$bond:45 $atom:61 $atom:324
$bond:46 $atom:25 $atom:73
$bond:47 $atom:16 $atom:112
$bond:48 $atom:26 $atom:99
$bond:49 $atom:46 $atom:293
$bond:50 $atom:15 $atom:48
$bond:51 $atom:96 $atom:375
$bond:52 $atom:218 $atom:220
$bond:53 $atom:191 $atom:346
$bond:54 $atom:6 $atom:349
$bond:55 $atom:19 $atom:204
$bond:56 $atom:345 $atom:357
$bond:57 $atom:1 $atom:197
$bond:58 $atom:297 $atom:309
$bond:59 $atom:79 $atom:353
$bond:60 $atom:14 $atom:110
$bond:61 $atom:196 $atom:255
$bond:62 $atom:98 $atom:110
$bond:63 $atom:225 $atom:364
$bond:64 $atom:39 $atom:316
$bond:65 $atom:36 $atom:45
$bond:66 $atom:63 $atom:89
$bond:67 $atom:100 $atom:316
$bond:68 $atom:1 $atom:46
$bond:69 $atom:5 $atom:346
$bond:70 $atom:48 $atom:237
$bond:71 $atom:67 $atom:77
$bond:72 $atom:144 $atom:221
$bond:73 $atom:231 $atom:239
$bond:74 $atom:206 $atom:287
$bond:75 $atom:287 $atom:353
$bond:76 $atom:128 $atom:345
$bond:77 $atom:239 $atom:280
$bond:78 $atom:373 $atom:377
$bond:79 $atom:54 $atom:349
$bond:80 $atom:160 $atom:206
$bond:81 $atom:38 $atom:301
$bond:82 $atom:18 $atom:244
$bond:83 $atom:242 $atom:373
$bond:84 $atom:103 $atom:358
$bond:85 $atom:100 $atom:323
$bond:86 $atom:209 $atom:344
$bond:87 $atom:229 $atom:287
$bond:88 $atom:160 $atom:166
$bond:89 $atom:7 $atom:258
$bond:90 $atom:1 $atom:50
$bond:91 $atom:31 $atom:96
$bond:92 $atom:137 $atom:192
$bond:93 $atom:303 $atom:357
$bond:94 $atom:303 $atom:348
$bond:95 $atom:157 $atom:194
$bond:96 $atom:35 $atom:353
$bond:97 $atom:157 $atom:226
$bond:98 $atom:76 $atom:104
$bond:99 $atom:32 $atom:354
$bond:100 $atom:205 $atom:306
$bond:101 $atom:146 $atom:336
$bond:102 $atom:165 $atom:275
$bond:103 $atom:246 $atom:285
$bond:104 $atom:306 $atom:364
$bond:105 $atom:60 $atom:98
$bond:106 $atom:138 $atom:257
$bond:107 $atom:102 $atom:368
$bond:108 $atom:133 $atom:286
$bond:109 $atom:129 $atom:130
$bond:110 $atom:45 $atom:87
$bond:111 $atom:43 $atom:294
$bond:112 $atom:26 $atom:374
$bond:113 $atom:188 $atom:368
$bond:114 $atom:158 $atom:336
$bond:115 $atom:179 $atom:364
$bond:116 $atom:282 $atom:380
$bond:117 $atom:48 $atom:351
$bond:118 $atom:21 $atom:244
$bond:119 $atom:216 $atom:285
$bond:120 $atom:128 $atom:336
$bond:121 $atom:235 $atom:254
$bond:122 $atom:49 $atom:101
$bond:123 $atom:26 $atom:32
$bond:124 $atom:21 $atom:91
$bond:125 $atom:74 $atom:168
$bond:126 $atom:29 $atom:326
$bond:127 $atom:182 $atom:260
$bond:128 $atom:122 $atom:249
$bond:129 $atom:161 $atom:205
$bond:130 $atom:71 $atom:106
$bond:131 $atom:246 $atom:346
$bond:132 $atom:46 $atom:314
$bond:133 $atom:17 $atom:189
$bond:134 $atom:335 $atom:367
$bond:135 $atom:40 $atom:113
$bond:136 $atom:7 $atom:143
$bond:137 $atom:158 $atom:242
$bond:138 $atom:177 $atom:242
$bond:139 $atom:144 $atom:162
$bond:140 $atom:138 $atom:272
$bond:141 $atom:310 $atom:382
$bond:142 $atom:210 $atom:289
$bond:143 $atom:167 $atom:375
$bond:144 $atom:130 $atom:356
$bond:145 $atom:171 $atom:182
$bond:146 $atom:274 $atom:328
$bond:147 $atom:333 $atom:370
$bond:148 $atom:238 $atom:335
$bond:149 $atom:10 $atom:328
$bond:150 $atom:36 $atom:327
$bond:151 $atom:231 $atom:274
$bond:152 $atom:165 $atom:244
$bond:153 $atom:273 $atom:359
$bond:154 $atom:331 $atom:371
$bond:155 $atom:37 $atom:313
$bond:156 $atom:49 $atom:352
$bond:157 $atom:188 $atom:211
$bond:158 $atom:135 $atom:309
$bond:159 $atom:15 $atom:334
$bond:160 $atom:125 $atom:224
$bond:161 $atom:157 $atom:167
$bond:162 $atom:205 $atom:269
$bond:163 $atom:113 $atom:364
$bond:164 $atom:240 $atom:347
$bond:165 $atom:161 $atom:179
$bond:166 $atom:231 $atom:280
$bond:167 $atom:193 $atom:228
$bond:168 $atom:173 $atom:285
$bond:169 $atom:21 $atom:240
$bond:170 $atom:101 $atom:283
$bond:171 $atom:57 $atom:201
$bond:172 $atom:238 $atom:300
$bond:173 $atom:115 $atom:180
$bond:174 $atom:219 $atom:233
$bond:175 $atom:103 $atom:270
$bond:176 $atom:150 $atom:288
$bond:177 $atom:133 $atom:271
$bond:178 $atom:6 $atom:361
$bond:179 $atom:129 $atom:233
$bond:180 $atom:201 $atom:308
$bond:181 $atom:321 $atom:360
$bond:182 $atom:71 $atom:108
$bond:183 $atom:105 $atom:369
$bond:184 $atom:196 $atom:216
$bond:185 $atom:277 $atom:279
$bond:186 $atom:77 $atom:305
$bond:187 $atom:114 $atom:119
$bond:188 $atom:291 $atom:341
$bond:189 $atom:302 $atom:377
$bond:190 $atom:58 $atom:305
$bond:191 $atom:98 $atom:217
$bond:192 $atom:79 $atom:90
$bond:193 $atom:153 $atom:277
$bond:194 $atom:323 $atom:332
$bond:195 $atom:194 $atom:243
$bond:196 $atom:265 $atom:320
$bond:197 $atom:25 $atom:362
$bond:198 $atom:10 $atom:268
$bond:199 $atom:184 $atom:207
$bond:200 $atom:324 $atom:357
$bond:201 $atom:88 $atom:342
$bond:202 $atom:153 $atom:278
$bond:203 $atom:161 $atom:277
$bond:204 $atom:15 $atom:226
$bond:205 $atom:133 $atom:214
$bond:206 $atom:142 $atom:260
$bond:207 $atom:230 $atom:241
$bond:208 $atom:38 $atom:339
$bond:209 $atom:23 $atom:26
$bond:210 $atom:75 $atom:296
$bond:211 $atom:88 $atom:179
$bond:212 $atom:56 $atom:304
$bond:213 $atom:225 $atom:309
$bond:214 $atom:159 $atom:245
$bond:215 $atom:25 $atom:199
$bond:216 $atom:32 $atom:361
$bond:217 $atom:161 $atom:213
$bond:218 $atom:248 $atom:293
$bond:219 $atom:127 $atom:149
$bond:220 $atom:246 $atom:371
$bond:221 $atom:199 $atom:238
$bond:222 $atom:256 $atom:269
$bond:223 $atom:53 $atom:351
$bond:224 $atom:313 $atom:338
$bond:225 $atom:20 $atom:351
$bond:226 $atom:118 $atom:119
$bond:227 $atom:48 $atom:53
$bond:228 $atom:114 $atom:176
$bond:229 $atom:37 $atom:317
$bond:230 $atom:122 $atom:174
$bond:231 $atom:117 $atom:213
$bond:232 $atom:223 $atom:359
$bond:233 $atom:138 $atom:273
$bond:234 $atom:125 $atom:251
$bond:235 $atom:43 $atom:309
$bond:236 $atom:196 $atom:239
$bond:237 $atom:148 $atom:178
$bond:238 $atom:33 $atom:51
$bond:239 $atom:122 $atom:212
$bond:240 $atom:235 $atom:280
$bond:241 $atom:18 $atom:64
$bond:242 $atom:170 $atom:322
$bond:243 $atom:125 $atom:245
$bond:244 $atom:59 $atom:82
$bond:245 $atom:35 $atom:310
$bond:246 $atom:183 $atom:302
$bond:247 $atom:254 $atom:280
$bond:248 $atom:15 $atom:157
$bond:249 $atom:95 $atom:322
$bond:250 $atom:59 $atom:329
$bond:251 $atom:232 $atom:266
$bond:252 $atom:180 $atom:220
$bond:253 $atom:310 $atom:320
$bond:254 $atom:202 $atom:222
$bond:255 $atom:324 $atom:342
$bond:256 $atom:31 $atom:83
$bond:257 $atom:246 $atom:294
$bond:258 $atom:182 $atom:261
$bond:259 $atom:33 $atom:214
$bond:260 $atom:284 $atom:365
$bond:261 $atom:177 $atom:295
$bond:262 $atom:153 $atom:198
$bond:263 $atom:161 $atom:269
$bond:264 $atom:201 $atom:325
$bond:265 $atom:377 $atom:383
$bond:266 $atom:305 $atom:358
$bond:267 $atom:296 $atom:301
$bond:268 $atom:125 $atom:159
$bond:269 $atom:93 $atom:312
$bond:270 $atom:331 $atom:362
$bond:271 $atom:148 $atom:232
$bond:272 $atom:163 $atom:354
$bond:273 $atom:75 $atom:337
$bond:274 $atom:124 $atom:378
$bond:275 $atom:206 $atom:382
$bond:276 $atom:114 $atom:175
$bond:277 $atom:294 $atom:346
$bond:278 $atom:301 $atom:315
$bond:279 $atom:58 $atom:240
$bond:280 $atom:323 $atom:356
$bond:281 $atom:8 $atom:67
$bond:282 $atom:191 $atom:294
$bond:283 $atom:240 $atom:270
$bond:284 $atom:145 $atom:151
$bond:285 $atom:213 $atom:241
$bond:286 $atom:21 $atom:64
$bond:287 $atom:325 $atom:368
$bond:288 $atom:13 $atom:108
$bond:289 $atom:78 $atom:83
$bond:290 $atom:220 $atom:260
$bond:291 $atom:300 $atom:335
$bond:292 $atom:336 $atom:365
$bond:293 $atom:208 $atom:279
$bond:294 $atom:134 $atom:247
$bond:295 $atom:148 $atom:352
$bond:296 $atom:98 $atom:104
$bond:297 $atom:234 $atom:277
$bond:298 $atom:173 $atom:189
$bond:299 $atom:300 $atom:360
$bond:300 $atom:38 $atom:340
$bond:301 $atom:183 $atom:311
$bond:302 $atom:161 $atom:364
$bond:303 $atom:230 $atom:342
$bond:304 $atom:260 $atom:278
$bond:305 $atom:44 $atom:158
$bond:306 $atom:34 $atom:102
$bond:307 $atom:9 $atom:108
$bond:308 $atom:175 $atom:202
$bond:309 $atom:2 $atom:351
$bond:310 $atom:131 $atom:263
$bond:311 $atom:23 $atom:377
$bond:312 $atom:235 $atom:340
$bond:313 $atom:127 $atom:219
$bond:314 $atom:67 $atom:103
$bond:315 $atom:129 $atom:255
$bond:316 $atom:205 $atom:256
$bond:317 $atom:168 $atom:240
$bond:318 $atom:149 $atom:186
$bond:319 $atom:175 $atom:181
$bond:320 $atom:151 $atom:243
$bond:321 $atom:249 $atom:381
$bond:322 $atom:200 $atom:251
$bond:323 $atom:185 $atom:215
$bond:324 $atom:154 $atom:198
$bond:325 $atom:248 $atom:263
$bond:326 $atom:313 $atom:333
$bond:327 $atom:33 $atom:62
$bond:328 $atom:117 $atom:127
$bond:329 $atom:141 $atom:275
$bond:330 $atom:156 $atom:175
$bond:331 $atom:20 $atom:53
$bond:332 $atom:299 $atom:341
$bond:333 $atom:150 $atom:189
$bond:334 $atom:82 $atom:286
$bond:335 $atom:258 $atom:301
$bond:336 $atom:8 $atom:358
$bond:337 $atom:189 $atom:202
$bond:338 $atom:179 $atom:230
$bond:339 $atom:305 $atom:344
$bond:340 $atom:288 $atom:371
$bond:341 $atom:138 $atom:145
$bond:342 $atom:216 $atom:231
$bond:343 $atom:37 $atom:211
$bond:344 $atom:75 $atom:106
$bond:345 $atom:303 $atom:345
$bond:346 $atom:225 $atom:268
$bond:347 $atom:78 $atom:379
$bond:348 $atom:24 $atom:85
$bond:349 $atom:130 $atom:375
$bond:350 $atom:66 $atom:317
$bond:351 $atom:67 $atom:88
$bond:352 $atom:125 $atom:200
$bond:353 $atom:22 $atom:88
$bond:354 $atom:282 $atom:289
$bond:355 $atom:214 $atom:218
$bond:356 $atom:163 $atom:318
$bond:357 $atom:156 $atom:187
$bond:358 $atom:131 $atom:233
$bond:359 $atom:21 $atom:58
$bond:360 $atom:58 $atom:347
$bond:361 $atom:124 $atom:339
$bond:362 $atom:162 $atom:181
$bond:363 $atom:34 $atom:308
$bond:364 $atom:193 $atom:283
$bond:365 $atom:184 $atom:195
$bond:366 $atom:85 $atom:148
$bond:367 $atom:185 $atom:210
$bond:368 $atom:354 $atom:372
$bond:369 $atom:299 $atom:355
$bond:370 $atom:139 $atom:221
$bond:371 $atom:251 $atom:281
$bond:372 $atom:42 $atom:252
$bond:373 $atom:10 $atom:13
$bond:374 $atom:140 $atom:162
$bond:375 $atom:126 $atom:250
$bond:376 $atom:13 $atom:71
$bond:377 $atom:149 $atom:277
$bond:378 $atom:147 $atom:276
$bond:379 $atom:118 $atom:219
$bond:380 $atom:142 $atom:363
$bond:381 $atom:207 $atom:260
$bond:382 $atom:21 $atom:305
$bond:383 $atom:44 $atom:168
$bond:384 $atom:199 $atom:252
$bond:385 $atom:191 $atom:237
$bond:386 $atom:25 $atom:344
$bond:387 $atom:103 $atom:347
$bond:388 $atom:42 $atom:199
$bond:389 $atom:295 $atom:326
$bond:390 $atom:330 $atom:370
$bond:391 $atom:23 $atom:373
$bond:392 $atom:94 $atom:317
$bond:393 $atom:162 $atom:168
$bond:394 $atom:152 $atom:190
$bond:395 $atom:99 $atom:373
$bond:396 $atom:332 $atom:356
$bond:397 $atom:151 $atom:247
$bond:398 $atom:142 $atom:291
$bond:399 $atom:52 $atom:112
$bond:400 $atom:114 $atom:187
$bond:401 $atom:10 $atom:143
$bond:402 $atom:159 $atom:236
$bond:403 $atom:196 $atom:226
$bond:404 $atom:27 $atom:324
$bond:405 $atom:246 $atom:309
$bond:406 $atom:337 $atom:363
$bond:407 $atom:107 $atom:343
$bond:408 $atom:22 $atom:297
$bond:409 $atom:76 $atom:98
$bond:410 $atom:115 $atom:134
$bond:411 $atom:8 $atom:371
$bond:412 $atom:111 $atom:366
$bond:413 $atom:13 $atom:355
$bond:414 $atom:170 $atom:265
$bond:415 $atom:313 $atom:314
$bond:416 $atom:193 $atom:266
$bond:417 $atom:118 $atom:134
$bond:418 $atom:142 $atom:220
$bond:419 $atom:141 $atom:215
$bond:420 $atom:33 $atom:361
$bond:421 $atom:311 $atom:377
$bond:422 $atom:211 $atom:322
$bond:423 $atom:12 $atom:113
$bond:424 $atom:139 $atom:281
$bond:425 $atom:273 $atom:333
$bond:426 $atom:38 $atom:315
$bond:427 $atom:183 $atom:289
$bond:428 $atom:77 $atom:358
$bond:429 $atom:307 $atom:340
$bond:430 $atom:253 $atom:367
$bond:431 $atom:270 $atom:347
$bond:432 $atom:42 $atom:232
$bond:433 $atom:48 $atom:226
$bond:434 $atom:59 $atom:109
$bond:435 $atom:116 $atom:134
$bond:436 $atom:156 $atom:181
$bond:437 $atom:28 $atom:363
$bond:438 $atom:115 $atom:137
$bond:439 $atom:169 $atom:202
$bond:440 $atom:162 $atom:244
$bond:441 $atom:344 $atom:362
$bond:442 $atom:155 $atom:281
$bond:443 $atom:238 $atom:360
$bond:444 $atom:136 $atom:166
$bond:445 $atom:116 $atom:120
$bond:446 $atom:17 $atom:331
$bond:447 $atom:227 $atom:279
$bond:448 $atom:316 $atom:323
$bond:449 $atom:190 $atom:353
$bond:450 $atom:264 $atom:283
$bond:451 $atom:202 $atom:238
$bond:452 $atom:225 $atom:274
$bond:453 $atom:40 $atom:225
$bond:454 $atom:63 $atom:353
$bond:455 $atom:130 $atom:243
$bond:456 $atom:7 $atom:9
$bond:457 $atom:330 $atom:359
$bond:458 $atom:69 $atom:299
$bond:459 $atom:136 $atom:262
$bond:460 $atom:258 $atom:315
$bond:461 $atom:28 $atom:343
$bond:462 $atom:133 $atom:154
$bond:463 $atom:280 $atom:307
$bond:464 $atom:40 $atom:328
$bond:465 $atom:329 $atom:363
$bond:466 $atom:120 $atom:153
$bond:467 $atom:169 $atom:173
$bond:468 $atom:123 $atom:235
$bond:469 $atom:141 $atom:165
$bond:470 $atom:130 $atom:233
$bond:471 $atom:8 $atom:97
$bond:472 $atom:37 $atom:250
$bond:473 $atom:63 $atom:379
$bond:474 $atom:172 $atom:186
$bond:475 $atom:107 $atom:109
$bond:476 $atom:212 $atom:372
$bond:477 $atom:99 $atom:326
$bond:478 $atom:25 $atom:85
$bond:479 $atom:32 $atom:372
$bond:480 $atom:182 $atom:184
$bond:481 $atom:123 $atom:287
$bond:482 $atom:106 $atom:296
$bond:483 $atom:239 $atom:254
$bond:484 $atom:195 $atom:235
$bond:485 $atom:311 $atom:374
$bond:486 $atom:137 $atom:247
$bond:487 $atom:136 $atom:188
$bond:488 $atom:154 $atom:155
$bond:489 $atom:131 $atom:243
$bond:490 $atom:196 $atom:237
$bond:491 $atom:114 $atom:156
$bond:492 $atom:16 $atom:322
$bond:493 $atom:163 $atom:282
$bond:494 $atom:17 $atom:346
$bond:495 $atom:9 $atom:328
$bond:496 $atom:88 $atom:297
$bond:497 $atom:137 $atom:145
$bond:498 $atom:201 $atom:273
$bond:499 $atom:57 $atom:370
$bond:500 $atom:145 $atom:201
$bond:501 $atom:184 $atom:235
$bond:502 $atom:74 $atom:91
$bond:503 $atom:122 $atom:126
$bond:504 $atom:34 $atom:325
$bond:505 $atom:209 $atom:358
$bond:506 $atom:170 $atom:298
$bond:507 $atom:160 $atom:298
$bond:508 $atom:227 $atom:278
$bond:509 $atom:62 $atom:372
$bond:510 $atom:270 $atom:358
$bond:511 $atom:206 $atom:265
$bond:512 $atom:115 $atom:207
$bond:513 $atom:236 $atom:289
$bond:514 $atom:149 $atom:172
$bond:515 $atom:174 $atom:281
$bond:516 $atom:252 $atom:267
$bond:517 $atom:332 $atom:369
$bond:518 $atom:155 $atom:174
$bond:519 $atom:8 $atom:209
$bond:520 $atom:208 $atom:299
$bond:521 $atom:155 $atom:256
$bond:522 $atom:238 $atom:321
$bond:523 $atom:291 $atom:363
$bond:524 $atom:29 $atom:336
$bond:525 $atom:338 $atom:368
$bond:526 $atom:27 $atom:230
$bond:527 $atom:220 $atom:343
$bond:528 $atom:49 $atom:92
$bond:529 $atom:163 $atom:250
$bond:530 $atom:47 $atom:203
$bond:531 $atom:193 $atom:224
$bond:532 $atom:243 $atom:248
$bond:533 $atom:297 $atom:371
$bond:534 $atom:64 $atom:74
$bond:535 $atom:301 $atom:378
$bond:536 $atom:139 $atom:153
$bond:537 $atom:273 $atom:314
$bond:538 $atom:224 $atom:228
$bond:539 $atom:135 $atom:246
$bond:540 $atom:20 $atom:41
$bond:541 $atom:77 $atom:103
$bond:542 $atom:119 $atom:120
$bond:543 $atom:50 $atom:101
$bond:544 $atom:326 $atom:373
$bond:545 $atom:164 $atom:253
$bond:546 $atom:183 $atom:217
$bond:547 $atom:45 $atom:80
$bond:548 $atom:185 $atom:275
$bond:549 $atom:42 $atom:148
$bond:550 $atom:226 $atom:254
$bond:551 $atom:80 $atom:320
$bond:552 $atom:171 $atom:234
$bond:553 $atom:172 $atom:234
$bond:554 $atom:223 $atom:273
$bond:555 $atom:335 $atom:360
$bond:556 $atom:34 $atom:368
$bond:557 $atom:253 $atom:332
$bond:558 $atom:153 $atom:155
$bond:559 $atom:152 $atom:166
$bond:560 $atom:96 $atom:334
$bond:561 $atom:118 $atom:192
$bond:562 $atom:129 $atom:323
$bond:563 $atom:22 $atom:309
$bond:564 $atom:174 $atom:251
$bond:565 $atom:184 $atom:206
$bond:566 $atom:11 $atom:101
$bond:567 $atom:257 $atom:262
$bond:568 $atom:208 $atom:268
$bond:569 $atom:121 $atom:219
$bond:570 $atom:132 $atom:236
$bond:571 $atom:34 $atom:338
$bond:572 $atom:17 $atom:100
$bond:573 $atom:139 $atom:213
$bond:574 $atom:144 $atom:241
$bond:575 $atom:144 $atom:213
$bond:576 $atom:117 $atom:119
$bond:577 $atom:28 $atom:124
$bond:578 $atom:62 $atom:361
$bond:579 $atom:151 $atom:359
$bond:580 $atom:292 $atom:349
$bond:581 $atom:269 $atom:279
$bond:582 $atom:7 $atom:301
$bond:583 $atom:124 $atom:363
$bond:584 $atom:353 $atom:379
$bond:585 $atom:261 $atom:339
$bond:586 $atom:197 $atom:314
$bond:587 $atom:25 $atom:42
$bond:588 $atom:178 $atom:185
$bond:589 $atom:236 $atom:282
$bond:590 $atom:46 $atom:197
$bond:591 $atom:36 $atom:81
$bond:592 $atom:216 $atom:274
$bond:593 $atom:164 $atom:263
$bond:594 $atom:332 $atom:360
$bond:595 $atom:37 $atom:272
$bond:596 $atom:295 $atom:374
$bond:597 $atom:67 $atom:342
$bond:598 $atom:189 $atom:199
$bond:599 $atom:128 $atom:303
$bond:600 $atom:97 $atom:371
$bond:601 $atom:1 $atom:283
$bond:602 $atom:271 $atom:341
$bond:603 $atom:307 $atom:315
$bond:604 $atom:197 $atom:223
$bond:605 $atom:150 $atom:252
$bond:606 $atom:131 $atom:222
$bond:607 $atom:95 $atom:298
$bond:608 $atom:294 $atom:366
$bond:609 $atom:152 $atom:207
$bond:610 $atom:174 $atom:212
$bond:611 $atom:49 $atom:264
$bond:612 $atom:35 $atom:287
$bond:613 $atom:5 $atom:316
$bond:614 $atom:164 $atom:232
$bond:615 $atom:106 $atom:355
$bond:616 $atom:45 $atom:109
$bond:617 $atom:124 $atom:329
$bond:618 $atom:91 $atom:244
$bond:619 $atom:41 $atom:351
$bond:620 $atom:160 $atom:320
$bond:621 $atom:137 $atom:190
$bond:622 $atom:117 $atom:277
$bond:623 $atom:308 $atom:370
$bond:624 $atom:119 $atom:187
$bond:625 $atom:112 $atom:322
$bond:626 $atom:134 $atom:228
$bond:627 $atom:12 $atom:306
$bond:628 $atom:181 $atom:252
$bond:629 $atom:20 $atom:307
$bond:630 $atom:181 $atom:267
$bond:631 $atom:250 $atom:272
$bond:632 $atom:72 $atom:89
$bond:633 $atom:284 $atom:295
$bond:634 $atom:290 $atom:348
$bond:635 $atom:175 $atom:232
$bond:636 $atom:188 $atom:262
$bond:637 $atom:120 $atom:180
$bond:638 $atom:1 $atom:76
$bond:639 $atom:191 $atom:285
$bond:640 $atom:136 $atom:322
$bond:641 $atom:341 $atom:350
$bond:642 $atom:282 $atom:374
$bond:643 $atom:146 $atom:256
$bond:644 $atom:173 $atom:267
$bond:645 $atom:101 $atom:264
$bond:646 $atom:196 $atom:254
$bond:647 $atom:94 $atom:163
$bond:648 $atom:120 $atom:278
$bond:649 $atom:209 $atom:305
$bond:650 $atom:155 $atom:198
$bond:651 $atom:163 $atom:200
$bond:652 $atom:203 $atom:327
$bond:653 $atom:128 $atom:256
$bond:654 $atom:75 $atom:378
$bond:655 $atom:217 $atom:236
$bond:656 $atom:152 $atom:206
$bond:657 $atom:164 $atom:266
$bond:658 $atom:75 $atom:329
$bond:659 $atom:27 $atom:342
$bond:660 $atom:317 $atom:380
$bond:661 $atom:173 $atom:288
$bond:662 $atom:6 $atom:292
$bond:663 $atom:200 $atom:250
$bond:664 $atom:166 $atom:207
$bond:665 $atom:122 $atom:200
$bond:666 $atom:164 $atom:222
$bond:667 $atom:27 $atom:364
$bond:668 $atom:30 $atom:43
$bond:669 $atom:180 $atom:259
$bond:670 $atom:302 $atom:311
$bond:671 $atom:326 $atom:365
$bond:672 $atom:337 $atom:355
$bond:673 $atom:314 $atom:333
$bond:674 $atom:194 $atom:247
$bond:675 $atom:272 $atom:313
$bond:676 $atom:151 $atom:248
$bond:677 $atom:95 $atom:112
$bond:678 $atom:8 $atom:297
$bond:679 $atom:135 $atom:288
$bond:680 $atom:271 $atom:291
$bond:681 $atom:318 $atom:354
$bond:682 $atom:130 $atom:157
$bond:683 $atom:16 $atom:102
$bond:684 $atom:16 $atom:95
$bond:685 $atom:165 $atom:210
$bond:686 $atom:105 $atom:332
$bond:687 $atom:285 $atom:346
$bond:688 $atom:193 $atom:223
$bond:689 $atom:96 $atom:369
$bond:690 $atom:147 $atom:149
$bond:691 $atom:221 $atom:281
$bond:692 $atom:223 $atom:228
$bond:693 $atom:169 $atom:255
$bond:694 $atom:140 $atom:158
$bond:695 $atom:106 $atom:337
$bond:696 $atom:293 $atom:359
$bond:697 $atom:92 $atom:312
$bond:698 $atom:50 $atom:293
$bond:699 $atom:214 $atom:372
$bond:700 $atom:164 $atom:264
$bond:701 $atom:142 $atom:286
$bond:702 $atom:214 $atom:286
$bond:703 $atom:222 $atom:253
$bond:704 $atom:14 $atom:101
$bond:705 $atom:165 $atom:183
$bond:706 $atom:55 $atom:71
$bond:707 $atom:11 $atom:92
$bond:708 $atom:142 $atom:227
$bond:709 $atom:145 $atom:247
$bond:710 $atom:284 $atom:326
$bond:711 $atom:154 $atom:271
$bond:712 $atom:242 $atom:281
$bond:713 $atom:172 $atom:268
$bond:714 $atom:3 $atom:95
$bond:715 $atom:197 $atom:245
$bond:716 $atom:135 $atom:147
$bond:717 $atom:24 $atom:68
$bond:718 $atom:51 $atom:82
$bond:719 $atom:1 $atom:110
$bond:720 $atom:171 $atom:278
$bond:721 $atom:131 $atom:247
$bond:722 $atom:46 $atom:50
$bond:723 $atom:242 $atom:289
$bond:724 $atom:236 $atom:380
$bond:725 $atom:292 $atom:361
$bond:726 $atom:37 $atom:66
$bond:727 $atom:52 $atom:87
$bond:728 $atom:137 $atom:152
$bond:729 $atom:212 $atom:284
$bond:730 $atom:115 $atom:116
$bond:731 $atom:122 $atom:180
$bond:732 $atom:308 $atom:333
$bond:733 $atom:308 $atom:338
$bond:734 $atom:253 $atom:312
$bond:735 $atom:93 $atom:248
$bond:736 $atom:133 $atom:212
$bond:737 $atom:198 $atom:227
$bond:738 $atom:116 $atom:119
$bond:739 $atom:82 $atom:107
$bond:740 $atom:218 $atom:249
$bond:741 $atom:177 $atom:251
$bond:742 $atom:132 $atom:317
$bond:743 $atom:244 $atom:275
$bond:744 $atom:248 $atom:359
$bond:745 $atom:175 $atom:266
$bond:746 $atom:94 $atom:380
$bond:747 $atom:42 $atom:73
$bond:748 $atom:308 $atom:325
$bond:749 $atom:140 $atom:242
$bond:750 $atom:138 $atom:188
$bond:751 $atom:126 $atom:259
$bond:752 $atom:290 $atom:383
$bond:753 $atom:289 $atom:311
$bond:754 $atom:188 $atom:259
$bond:755 $atom:186 $atom:231
$bond:756 $atom:361 $atom:372
$bond:757 $atom:30 $atom:294
$bond:758 $atom:70 $atom:83
$bond:759 $atom:10 $atom:55
$bond:760 $atom:70 $atom:330
$bond:761 $atom:133 $atom:198
$bond:762 $atom:186 $atom:274
$bond:763 $atom:345 $atom:347
$bond:764 $atom:150 $atom:209
$bond:765 $atom:127 $atom:234
$bond:766 $atom:146 $atom:154
$bond:767 $atom:126 $atom:136
$bond:768 $atom:13 $atom:143
$bond:769 $atom:59 $atom:107
$bond:770 $atom:176 $atom:276
$bond:771 $atom:319 $atom:356
$bond:772 $atom:228 $atom:245
$bond:773 $atom:169 $atom:276
$bond:774 $atom:253 $atom:369
$bond:775 $atom:52 $atom:107
$bond:776 $atom:148 $atom:252
$bond:777 $atom:114 $atom:121
$bond:778 $atom:61 $atom:357
$bond:779 $atom:60 $atom:86
$bond:780 $atom:195 $atom:339
$bond:781 $atom:47 $atom:109
$bond:782 $atom:29 $atom:348
$bond:783 $atom:116 $atom:259
$bond:784 $atom:15 $atom:319
$bond:785 $atom:4 $atom:55
$bond:786 $atom:150 $atom:199
$bond:787 $atom:39 $atom:319
$bond:788 $atom:51 $atom:304
$bond:789 $atom:127 $atom:239
$bond:790 $atom:59 $atom:376
$bond:791 $atom:127 $atom:276
$bond:792 $atom:154 $atom:292
$bond:793 $atom:334 $atom:375
$bond:794 $atom:104 $atom:132
$bond:795 $atom:173 $atom:276
$bond:796 $atom:11 $atom:312
$bond:797 $atom:118 $atom:121
$bond:798 $atom:291 $atom:376
$bond:799 $atom:103 $atom:342
$bond:800 $atom:123 $atom:152
$bond:801 $atom:135 $atom:179
$bond:802 $atom:334 $atom:356
$bond:803 $atom:263 $atom:312
$bond:804 $atom:204 $atom:264
$bond:805 $atom:286 $atom:291
$bond:806 $atom:47 $atom:170
$bond:807 $atom:250 $atom:259
$bond:808 $atom:28 $atom:203
$bond:809 $atom:138 $atom:228
$bond:810 $atom:4 $atom:12
$bond:811 $atom:367 $atom:369
$bond:812 $atom:176 $atom:267
$bond:813 $atom:226 $atom:351
$bond:814 $atom:49 $atom:335
$bond:815 $atom:80 $atom:310
$bond:816 $atom:187 $atom:251
$bond:817 $atom:227 $atom:341
$bond:818 $atom:204 $atom:283
$bond:819 $atom:177 $atom:200
$bond:820 $atom:84 $atom:329
$bond:821 $atom:73 $atom:300
$bond:822 $atom:140 $atom:168
$bond:823 $atom:143 $atom:258
$bond:824 $atom:116 $atom:187
$bond:825 $atom:360 $atom:367
$bond:826 $atom:156 $atom:185
$bond:827 $atom:60 $atom:104
$bond:828 $atom:140 $atom:221
$bond:829 $atom:182 $atom:234
$bond:830 $atom:139 $atom:256
$bond:831 $atom:27 $atom:306
$bond:832 $atom:6 $atom:365
$bond:833 $atom:195 $atom:258
$bond:834 $atom:86 $atom:380
$bond:835 $atom:182 $atom:195
$bond:836 $atom:92 $atom:367
$bond:837 $atom:124 $atom:327
$bond:838 $atom:187 $atom:224
$bond:839 $atom:13 $atom:296
$bond:840 $atom:195 $atom:280
$bond:841 $atom:7 $atom:108
$bond:842 $atom:23 $atom:99
$bond:843 $atom:178 $atom:275
$bond:844 $atom:178 $atom:204
$bond:845 $atom:258 $atom:261
$bond:846 $atom:23 $atom:374
$bond:847 $atom:70 $atom:78
$bond:848 $atom:296 $atom:337
$bond:849 $atom:216 $atom:239
$bond:850 $atom:36 $atom:84
$bond:851 $atom:209 $atom:288
$bond:852 $atom:339 $atom:378
$bond:853 $atom:230 $atom:270
$bond:854 $atom:139 $atom:241
$bond:855 $atom:237 $atom:316
$bond:856 $atom:178 $atom:232
$bond:857 $atom:36 $atom:80
$bond:858 $atom:128 $atom:357
$bond:859 $atom:128 $atom:158
$bond:860 $atom:230 $atom:324
$bond:861 $atom:3 $atom:320
$bond:862 $atom:141 $atom:217
$bond:863 $atom:86 $atom:302
$bond:864 $atom:32 $atom:62
$bond:865 $atom:3 $atom:298
$bond:866 $atom:2 $atom:72
$bond:867 $atom:81 $atom:382
$bond:868 $atom:295 $atom:354
$bond:869 $atom:102 $atom:338
$bond:870 $atom:50 $atom:283
$bond:871 $atom:31 $atom:93
$bond:872 $atom:58 $atom:77
$bond:873 $atom:241 $atom:270
$bond:874 $atom:10 $atom:108
$bond:875 $atom:162 $atom:240
$bond:876 $atom:65 $atom:374
$bond:877 $atom:167 $atom:194
$bond:878 $atom:26 $atom:295
$bond:879 $atom:166 $atom:262
$bond:880 $atom:151 $atom:194
$bond:881 $atom:300 $atom:321
$bond:882 $atom:18 $atom:68
$bond:883 $atom:245 $atom:272
$bond:884 $atom:47 $atom:343
$bond:885 $atom:44 $atom:348
$bond:886 $atom:262 $atom:368
$bond:887 $atom:58 $atom:64
$bond:888 $atom:264 $atom:266
$bond:889 $atom:71 $atom:355
$bond:890 $atom:296 $atom:378
$bond:891 $atom:143 $atom:172
$bond:892 $atom:64 $atom:91
$bond:893 $atom:311 $atom:373
$bond:894 $atom:172 $atom:279
$bond:895 $atom:18 $atom:91
$bond:896 $atom:56 $atom:350
$bond:897 $atom:132 $atom:380
$bond:898 $atom:121 $atom:276
$bond:899 $atom:45 $atom:47
$bond:900 $atom:143 $atom:186
$bond:901 $atom:84 $atom:327
$bond:902 $atom:57 $atom:325
$bond:903 $atom:249 $atom:318
$bond:904 $atom:191 $atom:216
$bond:905 $atom:156 $atom:221
$bond:906 $atom:120 $atom:174
$bond:907 $atom:198 $atom:278
$bond:908 $atom:237 $atom:255
$bond:909 $atom:145 $atom:257
$bond:910 $atom:219 $atom:255
$bond:911 $atom:47 $atom:87
$bond:912 $atom:284 $atom:292
$bond:913 $atom:82 $atom:376
$bond:914 $atom:327 $atom:339
$bond:915 $atom:87 $atom:112
$bond:916 $atom:123 $atom:192
$bond:917 $atom:123 $atom:229
$bond:918 $atom:218 $atom:343
$bond:919 $atom:44 $atom:290
$bond:920 $atom:257 $atom:325
$bond:921 $atom:157 $atom:233
$bond:922 $atom:29 $atom:365
$bond:923 $atom:159 $atom:215
$bond:924 $atom:39 $atom:323
$bond:925 $atom:192 $atom:219
$bond:926 $atom:117 $atom:176
$bond:927 $atom:159 $atom:224
$bond:928 $atom:204 $atom:215
$bond:929 $atom:201 $atom:257
$bond:930 $atom:160 $atom:265
$bond:931 $atom:159 $atom:217
$bond:932 $atom:286 $atom:343
$bond:933 $atom:271 $atom:304
$bond:934 $atom:222 $atom:233
$bond:935 $atom:132 $atom:245
$bond:936 $atom:169 $atom:285
$bond:937 $atom:126 $atom:211
$bond:938 $atom:160 $atom:262
$bond:939 $atom:129 $atom:169
$bond:940 $atom:105 $atom:356
$bond:941 $atom:149 $atom:234
$bond:942 $atom:350 $atom:355
$bond:943 $atom:190 $atom:257
$bond:944 $atom:121 $atom:176
$bond:945 $atom:91 $atom:168
$bond:946 $atom:171 $atom:207
$bond:947 $atom:115 $atom:118
$bond:948 $atom:106 $atom:350
$bond:949 $atom:3 $atom:87
$bond:950 $atom:203 $atom:265
$bond:951 $atom:319 $atom:334
$bond:952 $atom:312 $atom:367
$bond:953 $atom:84 $atom:109
$bond:954 $atom:126 $atom:249
$bond:955 $atom:136 $atom:170
$bond:956 $atom:150 $atom:267
$bond:957 $atom:28 $atom:329
$bond:958 $atom:28 $atom:59
  }

} #NanoCg
