# Supplementary material for: The Role of Polyisobutylene-Bis-Succinimide (PIBSI) Dispersants in Lubricant Oils on the Deposit Control Mechanism
Source: Polymers (Basel). 2025 Apr 11;17(8):1041. doi: 10.3390/polym17081041 (PMC12030718; doi:10.3390/polym17081041)
Supplement: Supplementary file 1 [file polymers-17-01041-s001.zip › CGMD_units/nano_cg_r22.lt]

import "martini.lt"

  NanoCg inherits MARTINI {

# atom-id  mol-id   atom-type    charge    x      y       z

  write("Data Atoms") {
$atom:1 $mol:... @atom:Na 0.0 9.483597 -15.144908 -2.294789
$atom:2 $mol:... @atom:Na 0.0 -9.218957 -8.602215 -16.852173
$atom:3 $mol:... @atom:Na 0.0 1.398239 16.55123 14.425556
$atom:4 $mol:... @atom:Na 0.0 -5.620683 -19.197156 -3.178994
$atom:5 $mol:... @atom:Na 0.0 0.653811 -6.111083 -17.395788
$atom:6 $mol:... @atom:Na 0.0 6.687437 16.576998 2.173295
$atom:7 $mol:... @atom:Na 0.0 -14.95107 5.343669 8.605572
$atom:8 $mol:... @atom:Na 0.0 12.265473 17.256153 -1.357189
$atom:9 $mol:... @atom:Na 0.0 5.688414 16.567822 10.875454
$atom:10 $mol:... @atom:Na 0.0 0.908826 20.27114 0.338887
$atom:11 $mol:... @atom:Na 0.0 -3.457295 1.537203 21.670186
$atom:12 $mol:... @atom:Na 0.0 1.521591 -0.419119 -21.938991
$atom:13 $mol:... @atom:Na 0.0 -2.005645 21.294065 -3.795089
$atom:14 $mol:... @atom:Na 0.0 -15.724341 13.133577 -7.475591
$atom:15 $mol:... @atom:Na 0.0 13.965216 -3.168348 -15.605963
$atom:16 $mol:... @atom:Na 0.0 18.305166 -11.903634 1.910921
$atom:17 $mol:... @atom:Na 0.0 -11.827048 12.4096 5.488489
$atom:18 $mol:... @atom:Na 0.0 9.586604 -13.892589 -14.094709
$atom:19 $mol:... @atom:Na 0.0 20.827575 -1.4825 6.444158
$atom:20 $mol:... @atom:Na 0.0 -3.327531 -7.821935 -20.291161
$atom:21 $mol:... @atom:Na 0.0 3.658883 5.034663 18.84443
$atom:22 $mol:... @atom:Na 0.0 -8.734332 5.973253 -18.885053
$atom:23 $mol:... @atom:Na 0.0 -9.422969 -11.298924 -12.562401
$atom:24 $mol:... @atom:Na 0.0 -3.660729 -1.824961 -20.064034
$atom:25 $mol:... @atom:Na 0.0 -18.147073 -0.353892 -6.96994
$atom:26 $mol:... @atom:Na 0.0 2.631433 -21.04877 5.811363
$atom:27 $mol:... @atom:Na 0.0 14.064943 13.29476 5.468803
$atom:28 $mol:... @atom:Na 0.0 -5.110617 17.441203 11.346937
$atom:29 $mol:... @atom:Na 0.0 -15.288995 9.474499 -12.650875
$atom:30 $mol:... @atom:Na 0.0 13.613241 13.384929 10.927727
$atom:31 $mol:... @atom:Na 0.0 3.615561 16.231787 -9.530628
$atom:32 $mol:... @atom:Na 0.0 2.725385 16.915792 5.775912
$atom:33 $mol:... @atom:Na 0.0 -4.432474 9.592144 19.291279
$atom:34 $mol:... @atom:Na 0.0 3.689609 -13.702924 14.332524
$atom:35 $mol:... @atom:Na 0.0 9.196487 10.414844 -16.435803
$atom:36 $mol:... @atom:Na 0.0 5.770416 -2.5679 -19.825111
$atom:37 $mol:... @atom:Na 0.0 -6.343061 -13.093339 13.193706
$atom:38 $mol:... @atom:Na 0.0 -13.005413 12.887524 -2.774233
$atom:39 $mol:... @atom:Na 0.0 17.555508 -0.98078 9.859177
$atom:40 $mol:... @atom:Na 0.0 8.387247 15.886243 12.692561
$atom:41 $mol:... @atom:Na 0.0 8.885784 -19.829986 -0.489979
$atom:42 $mol:... @atom:Na 0.0 16.393729 -14.597496 1.415527
$atom:43 $mol:... @atom:Na 0.0 12.875435 15.134952 -8.165099
$atom:44 $mol:... @atom:Na 0.0 5.961627 -20.401974 5.696065
$atom:45 $mol:... @atom:Na 0.0 3.891593 19.95023 -2.310894
$atom:46 $mol:... @atom:Na 0.0 18.160487 -9.261747 -1.063017
$atom:47 $mol:... @atom:Na 0.0 12.215392 -13.715755 -12.108751
$atom:48 $mol:... @atom:Na 0.0 20.124459 1.77963 2.914268
$atom:49 $mol:... @atom:Na 0.0 -10.986656 11.60135 11.508487
$atom:50 $mol:... @atom:Na 0.0 -12.731877 -10.376565 -8.776414
$atom:51 $mol:... @atom:Na 0.0 -8.25687 -14.497656 -12.548304
$atom:52 $mol:... @atom:Na 0.0 16.835329 -6.871195 5.600845
$atom:53 $mol:... @atom:Na 0.0 9.953617 0.880249 -14.985906
$atom:54 $mol:... @atom:Na 0.0 19.453902 -9.213933 -4.417971
$atom:55 $mol:... @atom:Na 0.0 5.877649 -21.168421 1.160784
$atom:56 $mol:... @atom:Na 0.0 -10.434273 -7.136347 12.818697
$atom:57 $mol:... @atom:Na 0.0 9.826245 -15.639536 4.038521
$atom:58 $mol:... @atom:Na 0.0 -16.140058 -2.326815 12.938754
$atom:59 $mol:... @atom:Na 0.0 -8.43878 1.95853 19.074457
$atom:60 $mol:... @atom:Na 0.0 -0.205691 -14.062604 16.917307
$atom:61 $mol:... @atom:Na 0.0 -13.383817 -2.29653 -12.897154
$atom:62 $mol:... @atom:Na 0.0 -10.367688 19.173521 2.560273
$atom:63 $mol:... @atom:Na 0.0 -2.178252 -19.10331 5.139251
$atom:64 $mol:... @atom:Na 0.0 8.020243 10.236057 16.859279
$atom:65 $mol:... @atom:Na 0.0 -11.371049 -11.286763 14.924746
$atom:66 $mol:... @atom:Na 0.0 11.99484 -6.209942 -17.365345
$atom:67 $mol:... @atom:Na 0.0 11.724353 -17.941064 1.221864
$atom:68 $mol:... @atom:Na 0.0 7.624691 18.551049 9.020443
$atom:69 $mol:... @atom:Na 0.0 -7.985042 8.415703 18.602068
$atom:70 $mol:... @atom:Na 0.0 -5.148546 12.794968 13.478419
$atom:71 $mol:... @atom:Na 0.0 18.00686 -11.32002 5.625374
$atom:72 $mol:... @atom:Na 0.0 3.863968 2.171388 -21.158291
$atom:73 $mol:... @atom:Na 0.0 8.136166 -1.734423 -16.070863
$atom:74 $mol:... @atom:Na 0.0 2.924605 14.352676 10.893397
$atom:75 $mol:... @atom:Na 0.0 2.734928 -1.979952 17.680704
$atom:76 $mol:... @atom:Na 0.0 7.074319 -2.592117 20.669236
$atom:77 $mol:... @atom:Na 0.0 6.340836 -15.653562 14.090161
$atom:78 $mol:... @atom:Na 0.0 -17.54793 -0.64783 -13.252203
$atom:79 $mol:... @atom:Na 0.0 -18.545192 4.296421 -5.780798
$atom:80 $mol:... @atom:Na 0.0 3.811566 -1.989896 21.049969
$atom:81 $mol:... @atom:Na 0.0 8.479591 14.526072 -12.412532
$atom:82 $mol:... @atom:Na 0.0 5.02501 19.147986 -8.897815
$atom:83 $mol:... @atom:Na 0.0 6.294038 -14.557094 -8.524273
$atom:84 $mol:... @atom:Na 0.0 15.840423 -1.88991 12.677943
$atom:85 $mol:... @atom:Na 0.0 -4.810892 16.265258 -7.156371
$atom:86 $mol:... @atom:Na 0.0 -20.89092 -2.129918 -6.513565
$atom:87 $mol:... @atom:Na 0.0 -1.315885 3.518854 -19.815703
$atom:88 $mol:... @atom:Na 0.0 11.721574 -9.796471 -15.826443
$atom:89 $mol:... @atom:Na 0.0 18.014619 -10.290519 -7.288644
$atom:90 $mol:... @atom:Na 0.0 -8.002082 0.28092 -17.665564
$atom:91 $mol:... @atom:Na 0.0 19.189621 -1.844257 3.540136
$atom:92 $mol:... @atom:Na 0.0 -16.932824 -10.88397 -1.192386
$atom:93 $mol:... @atom:Na 0.0 7.707572 -14.302813 10.589059
$atom:94 $mol:... @atom:Na 0.0 14.487614 2.882141 -10.288052
$atom:95 $mol:... @atom:Na 0.0 -17.624318 -11.504959 6.398657
$atom:96 $mol:... @atom:Na 0.0 -8.00366 -19.030413 -7.595638
$atom:97 $mol:... @atom:Nda 0.0 -18.596336 -11.037768 -4.038272
$atom:98 $mol:... @atom:Nda 0.0 5.545273 15.678575 14.400737
$atom:99 $mol:... @atom:Nda 0.0 12.155638 11.005114 8.725126
$atom:100 $mol:... @atom:Nda 0.0 2.387723 21.553903 3.468689
$atom:101 $mol:... @atom:Nda 0.0 -20.309255 -2.687507 8.018619
$atom:102 $mol:... @atom:Nda 0.0 -8.085829 -3.208241 -16.656722
$atom:103 $mol:... @atom:Nda 0.0 19.251957 -4.80629 6.599561
$atom:104 $mol:... @atom:Nda 0.0 -13.531137 -3.239171 -17.038054
$atom:105 $mol:... @atom:Nda 0.0 -19.152929 -10.742203 1.267366
$atom:106 $mol:... @atom:Nda 0.0 6.982238 6.24857 -16.662586
$atom:107 $mol:... @atom:Nda 0.0 15.741968 -10.747329 -10.848237
$atom:108 $mol:... @atom:Nda 0.0 14.270065 16.564285 2.446694
$atom:109 $mol:... @atom:Nda 0.0 -8.176176 -11.834075 16.645694
$atom:110 $mol:... @atom:Nda 0.0 -0.291656 -21.987396 0.180315
$atom:111 $mol:... @atom:Nda 0.0 9.530055 -3.226644 -19.563691
$atom:112 $mol:... @atom:Nda 0.0 -11.678519 1.274436 -14.524905
$atom:113 $mol:... @atom:Nda 0.0 11.099138 5.737247 -12.954353
$atom:114 $mol:... @atom:Nda 0.0 -20.897007 1.407671 -1.056196
$atom:115 $mol:... @atom:Nda 0.0 -11.94078 -9.181472 10.712065
$atom:116 $mol:... @atom:Nda 0.0 -8.809983 9.676974 13.228992
$atom:117 $mol:... @atom:Nda 0.0 -20.548224 -7.529764 0.970043
$atom:118 $mol:... @atom:Nda 0.0 -10.374482 10.917273 -15.084659
$atom:119 $mol:... @atom:Nda 0.0 -3.126456 -9.134343 -15.362102
$atom:120 $mol:... @atom:Nda 0.0 1.737663 15.4748 -15.540273
$atom:121 $mol:... @atom:Nda 0.0 -8.054509 -16.020549 -2.287908
$atom:122 $mol:... @atom:Nda 0.0 12.785992 -11.485797 -5.473451
$atom:123 $mol:... @atom:Nda 0.0 8.743993 -14.561132 -10.782412
$atom:124 $mol:... @atom:Nda 0.0 -19.728805 2.014606 9.257661
$atom:125 $mol:... @atom:Nda 0.0 -12.71395 15.885274 -5.198034
$atom:126 $mol:... @atom:Nda 0.0 -17.619731 8.155306 6.238858
$atom:127 $mol:... @atom:Nda 0.0 5.09846 -20.212597 -5.947787
$atom:128 $mol:... @atom:Nda 0.0 -8.921013 -15.257646 -9.406235
$atom:129 $mol:... @atom:P1 0.0 16.444417 7.381772 -12.600802
$atom:130 $mol:... @atom:P1 0.0 11.995705 14.140561 -11.837538
$atom:131 $mol:... @atom:P1 0.0 -19.510494 -7.003285 7.247438
$atom:132 $mol:... @atom:P1 0.0 -15.114288 2.168718 14.900146
$atom:133 $mol:... @atom:P1 0.0 1.478377 -11.391565 17.8762
$atom:134 $mol:... @atom:P1 0.0 15.659206 -7.490719 -11.375902
$atom:135 $mol:... @atom:P1 0.0 -11.3889 -11.09416 -15.205055
$atom:136 $mol:... @atom:P1 0.0 7.14389 20.629218 -2.663066
$atom:137 $mol:... @atom:P1 0.0 -16.064085 -13.964946 -5.557648
$atom:138 $mol:... @atom:P1 0.0 5.165547 -5.290925 19.862147
$atom:139 $mol:... @atom:P1 0.0 -9.517605 -19.360247 4.247038
$atom:140 $mol:... @atom:P1 0.0 -13.488386 16.595061 4.350338
$atom:141 $mol:... @atom:P1 0.0 0.529559 16.802575 -11.605551
$atom:142 $mol:... @atom:P1 0.0 -11.452502 8.646571 16.673019
$atom:143 $mol:... @atom:P1 0.0 6.000709 11.31535 -17.88494
$atom:144 $mol:... @atom:P1 0.0 -19.135329 6.043619 -9.015339
$atom:145 $mol:... @atom:P1 0.0 -5.563292 -18.163754 11.094495
$atom:146 $mol:... @atom:P1 0.0 2.919085 11.678462 -15.973682
$atom:147 $mol:... @atom:P1 0.0 3.0227 18.163222 12.037983
$atom:148 $mol:... @atom:P1 0.0 15.552625 -13.499764 5.271484
$atom:149 $mol:... @atom:P1 0.0 10.707406 -10.873913 15.84458
$atom:150 $mol:... @atom:P1 0.0 13.337166 1.279346 16.009796
$atom:151 $mol:... @atom:P1 0.0 14.369907 -1.806811 16.558678
$atom:152 $mol:... @atom:P1 0.0 7.810512 13.328934 -15.652076
$atom:153 $mol:... @atom:P1 0.0 7.963615 -12.908479 15.029539
$atom:154 $mol:... @atom:P1 0.0 17.199561 8.790789 9.160917
$atom:155 $mol:... @atom:P1 0.0 -2.248924 -21.667289 3.062448
$atom:156 $mol:... @atom:P1 0.0 -5.466185 -19.682415 8.151904
$atom:157 $mol:... @atom:P1 0.0 21.170447 -5.367602 2.630882
$atom:158 $mol:... @atom:P1 0.0 2.225243 20.834585 -6.704789
$atom:159 $mol:... @atom:P1 0.0 20.601263 -6.081895 -4.43928
$atom:160 $mol:... @atom:P1 0.0 -4.573347 -12.434801 16.92792
$atom:161 $mol:... @atom:P1 0.0 3.904158 21.643395 0.534399
$atom:162 $mol:... @atom:P1 0.0 20.235178 -3.556686 -6.67776
$atom:163 $mol:... @atom:P1 0.0 15.721564 13.879844 -6.638717
$atom:164 $mol:... @atom:P1 0.0 -3.317964 8.551264 -19.110738
$atom:165 $mol:... @atom:P1 0.0 -13.387641 1.741382 -17.358433
$atom:166 $mol:... @atom:P1 0.0 21.274001 4.902859 0.443513
$atom:167 $mol:... @atom:P1 0.0 1.121661 -20.193684 -7.202696
$atom:168 $mol:... @atom:P1 0.0 13.995052 6.571799 15.650774
$atom:169 $mol:... @atom:P1 0.0 -2.762948 -16.034889 14.805666
$atom:170 $mol:... @atom:P1 0.0 -19.06246 1.351472 5.903904
$atom:171 $mol:... @atom:P1 0.0 14.2399 -15.420888 -6.623919
$atom:172 $mol:... @atom:P1 0.0 -8.955646 -8.713752 18.103681
$atom:173 $mol:... @atom:P1 0.0 -1.680748 -19.657666 -8.965428
$atom:174 $mol:... @atom:P1 0.0 -0.79897 12.242047 -16.702671
$atom:175 $mol:... @atom:P1 0.0 -12.085603 -6.560074 -17.172169
$atom:176 $mol:... @atom:P1 0.0 -6.362202 -0.137933 20.785429
$atom:177 $mol:... @atom:P2 0.0 -13.507987 -11.937689 11.627017
$atom:178 $mol:... @atom:P2 0.0 18.222856 9.300038 2.486967
$atom:179 $mol:... @atom:P2 0.0 0.135781 -3.32237 -19.839054
$atom:180 $mol:... @atom:P2 0.0 5.137018 14.186344 -13.917925
$atom:181 $mol:... @atom:P2 0.0 11.483126 11.91752 -14.492987
$atom:182 $mol:... @atom:P2 0.0 8.44964 19.766846 4.653742
$atom:183 $mol:... @atom:P2 0.0 -1.908727 -17.668007 -12.609231
$atom:184 $mol:... @atom:P2 0.0 11.519466 -7.094923 16.965633
$atom:185 $mol:... @atom:P2 0.0 -2.832012 19.544305 -6.919009
$atom:186 $mol:... @atom:P2 0.0 -17.847849 -7.926636 10.120955
$atom:187 $mol:... @atom:P2 0.0 -12.920356 16.115726 7.565552
$atom:188 $mol:... @atom:P2 0.0 -8.419594 19.653886 5.180222
$atom:189 $mol:... @atom:P2 0.0 -11.834374 7.858099 -16.798734
$atom:190 $mol:... @atom:P2 0.0 6.395001 6.070982 -20.154608
$atom:191 $mol:... @atom:P2 0.0 3.536498 -20.003275 -0.847798
$atom:192 $mol:... @atom:P2 0.0 11.312444 -16.046279 8.899561
$atom:193 $mol:... @atom:P2 0.0 11.515016 5.941507 17.774914
$atom:194 $mol:... @atom:P2 0.0 14.71502 -12.468175 9.840764
$atom:195 $mol:... @atom:P2 0.0 -11.879774 -13.933703 -12.191197
$atom:196 $mol:... @atom:P2 0.0 2.563171 8.749366 -19.624193
$atom:197 $mol:... @atom:P2 0.0 -14.707144 -0.001753 -14.864676
$atom:198 $mol:... @atom:P2 0.0 -15.980342 -11.984357 9.219637
$atom:199 $mol:... @atom:P2 0.0 -17.168967 -4.4154 -12.042043
$atom:200 $mol:... @atom:P2 0.0 0.998576 -15.135257 13.041676
$atom:201 $mol:... @atom:P2 0.0 -12.357508 -14.176193 -8.919182
$atom:202 $mol:... @atom:P2 0.0 14.308754 -15.371938 -1.045429
$atom:203 $mol:... @atom:P2 0.0 -8.204466 -6.337341 -19.074952
$atom:204 $mol:... @atom:P2 0.0 17.727385 11.259294 -6.552162
$atom:205 $mol:... @atom:P2 0.0 11.362202 16.580582 -5.60148
$atom:206 $mol:... @atom:P2 0.0 6.611814 -12.376132 -15.424339
$atom:207 $mol:... @atom:P2 0.0 10.173301 -4.374991 19.009221
$atom:208 $mol:... @atom:P2 0.0 6.714804 -18.590699 3.043157
$atom:209 $mol:... @atom:P2 0.0 4.459473 19.468437 9.193077
$atom:210 $mol:... @atom:P2 0.0 15.983856 -12.779512 -8.058951
$atom:211 $mol:... @atom:P2 0.0 6.004196 0.093339 19.077303
$atom:212 $mol:... @atom:P2 0.0 -17.564935 -2.598844 9.862611
$atom:213 $mol:... @atom:P2 0.0 -16.038105 14.969645 -1.626168
$atom:214 $mol:... @atom:P2 0.0 7.616586 -10.655716 17.675544
$atom:215 $mol:... @atom:P2 0.0 12.024357 9.451488 15.813559
$atom:216 $mol:... @atom:P2 0.0 -7.537035 20.614835 1.475291
$atom:217 $mol:... @atom:P4 0.0 10.876568 -0.103262 19.066615
$atom:218 $mol:... @atom:P4 0.0 -5.867492 19.675905 -5.629351
$atom:219 $mol:... @atom:P4 0.0 7.687066 2.57716 20.451566
$atom:220 $mol:... @atom:P4 0.0 3.586848 -17.810472 9.098621
$atom:221 $mol:... @atom:P4 0.0 11.342839 5.082874 14.370417
$atom:222 $mol:... @atom:P4 0.0 -2.823064 4.532978 20.175193
$atom:223 $mol:... @atom:P4 0.0 0.201078 -10.463627 -15.899849
$atom:224 $mol:... @atom:P4 0.0 17.237468 -10.473125 8.720627
$atom:225 $mol:... @atom:P4 0.0 5.579767 20.284686 6.198302
$atom:226 $mol:... @atom:P4 0.0 -19.557236 -3.789039 0.828154
$atom:227 $mol:... @atom:P4 0.0 -5.223599 18.302512 0.389604
$atom:228 $mol:... @atom:P4 0.0 -2.5598 15.853783 -14.906711
$atom:229 $mol:... @atom:P4 0.0 -5.77001 -9.32077 17.491875
$atom:230 $mol:... @atom:P4 0.0 -15.749302 5.072459 -9.581919
$atom:231 $mol:... @atom:P4 0.0 -2.89331 -1.162798 19.678422
$atom:232 $mol:... @atom:P4 0.0 -15.528911 3.177014 -15.196427
$atom:233 $mol:... @atom:P4 0.0 9.421005 15.967404 4.158507
$atom:234 $mol:... @atom:P4 0.0 -12.771005 4.792912 -16.013013
$atom:235 $mol:... @atom:P4 0.0 -16.274429 -6.634846 -7.236247
$atom:236 $mol:... @atom:P4 0.0 0.948855 -18.436383 6.924321
$atom:237 $mol:... @atom:P4 0.0 -10.932445 -0.249222 -19.087492
$atom:238 $mol:... @atom:P4 0.0 16.869404 3.728855 -13.61986
$atom:239 $mol:... @atom:P4 0.0 16.088262 6.895093 13.09786
$atom:240 $mol:... @atom:P4 0.0 -8.677905 -16.370523 9.913314
$atom:241 $mol:... @atom:P4 0.0 12.367039 -13.963828 11.661831
$atom:242 $mol:... @atom:P4 0.0 4.403671 -17.503315 5.916556
$atom:243 $mol:... @atom:P4 0.0 -5.785701 -19.308064 4.88669
$atom:244 $mol:... @atom:P4 0.0 -2.068777 -18.1022 12.325687
$atom:245 $mol:... @atom:P4 0.0 12.227896 -15.406259 -9.274521
$atom:246 $mol:... @atom:P4 0.0 -16.297921 -6.531097 12.689191
$atom:247 $mol:... @atom:P4 0.0 2.444516 -19.301208 -3.883169
$atom:248 $mol:... @atom:P4 0.0 8.417775 7.197881 18.348511
$atom:249 $mol:... @atom:P4 0.0 -10.00734 -18.684178 -4.206087
$atom:250 $mol:... @atom:P4 0.0 -14.416173 -11.1606 -11.588716
$atom:251 $mol:... @atom:P4 0.0 8.638575 16.74595 -3.745542
$atom:252 $mol:... @atom:P4 0.0 2.725489 -21.297463 2.162363
$atom:253 $mol:... @atom:P4 0.0 -4.651787 -20.154984 -7.487721
$atom:254 $mol:... @atom:P4 0.0 -0.303183 7.953721 20.400698
$atom:255 $mol:... @atom:P4 0.0 -4.158701 21.413706 -1.296907
$atom:256 $mol:... @atom:P4 0.0 4.290069 2.520823 20.993755
$atom:257 $mol:... @atom:P4 0.0 -6.311303 -4.405421 20.609147
$atom:258 $mol:... @atom:P4 0.0 6.807222 -18.34726 -10.014097
$atom:259 $mol:... @atom:P4 0.0 3.221883 3.817042 -18.357251
$atom:260 $mol:... @atom:P4 0.0 -3.18036 -7.585127 19.888779
$atom:261 $mol:... @atom:P4 0.0 -16.359327 10.638184 0.274974
$atom:262 $mol:... @atom:P4 0.0 -10.978408 -1.960494 -15.382701
$atom:263 $mol:... @atom:P4 0.0 -4.025597 20.270371 5.550697
$atom:264 $mol:... @atom:P4 0.0 16.622224 13.974708 -3.461381
$atom:265 $mol:... @atom:P4 0.0 14.348804 -9.585377 -13.606941
$atom:266 $mol:... @atom:P4 0.0 7.23587 18.981406 -6.322936
$atom:267 $mol:... @atom:P4 0.0 -15.960266 -3.085642 -14.809776
$atom:268 $mol:... @atom:P4 0.0 15.514849 -2.679452 -12.733282
$atom:269 $mol:... @atom:P4 0.0 9.957674 -18.355182 6.92072
$atom:270 $mol:... @atom:P4 0.0 17.334083 12.832515 4.341745
$atom:271 $mol:... @atom:P4 0.0 -0.702682 -21.400027 -3.544581
$atom:272 $mol:... @atom:P4 0.0 11.630657 11.687517 12.947814
$atom:273 $mol:... @atom:P4 0.0 17.489698 -13.28619 -1.403991
$atom:274 $mol:... @atom:P4 0.0 -20.853051 1.676369 -6.630016
$atom:275 $mol:... @atom:P4 0.0 -20.717024 4.040493 4.720122
$atom:276 $mol:... @atom:P4 0.0 14.118019 2.273613 -16.716586
$atom:277 $mol:... @atom:P4 0.0 -11.209905 16.28197 -2.28292
$atom:278 $mol:... @atom:P4 0.0 13.219876 -0.109587 -14.616797
$atom:279 $mol:... @atom:P4 0.0 -20.902596 5.254697 1.163695
$atom:280 $mol:... @atom:P4 0.0 -14.093356 6.308548 15.560638
$atom:281 $mol:... @atom:P4 0.0 -9.225251 -2.995441 -19.746421
$atom:282 $mol:... @atom:P4 0.0 12.29422 -13.286951 5.771517
$atom:283 $mol:... @atom:P4 0.0 12.831828 8.829955 11.113813
$atom:284 $mol:... @atom:P4 0.0 13.495237 -16.158798 4.671522
$atom:285 $mol:... @atom:P4 0.0 -9.643627 18.017535 8.130453
$atom:286 $mol:... @atom:P4 0.0 -11.891587 -6.809433 15.82045
$atom:287 $mol:... @atom:P4 0.0 4.555273 -11.423771 16.683856
$atom:288 $mol:... @atom:P4 0.0 1.560701 -18.083344 -10.262656
$atom:289 $mol:... @atom:C1 0.0 0.855383 -0.219426 -2.53181
$atom:290 $mol:... @atom:C1 0.0 4.709525 -2.569988 2.649019
$atom:291 $mol:... @atom:C1 0.0 0.30102 -4.276117 4.20051
$atom:292 $mol:... @atom:C1 0.0 1.440033 -1.8254 2.306115
$atom:293 $mol:... @atom:C1 0.0 -2.412738 1.538519 -1.824165
$atom:294 $mol:... @atom:C1 0.0 2.275643 -1.215878 -5.431794
$atom:295 $mol:... @atom:C1 0.0 -2.870524 1.291877 -5.130811
$atom:296 $mol:... @atom:C1 0.0 -4.270655 -1.269617 1.230388
$atom:297 $mol:... @atom:C1 0.0 3.531465 -1.533632 -0.887637
$atom:298 $mol:... @atom:C1 0.0 -5.088309 -0.047916 -3.08027
$atom:299 $mol:... @atom:C1 0.0 2.779185 2.577961 -2.528268
$atom:300 $mol:... @atom:C1 0.0 -1.15532 3.403932 4.57002
$atom:301 $mol:... @atom:C1 0.0 1.270101 1.178727 3.655513
$atom:302 $mol:... @atom:C1 0.0 -2.261856 -1.713596 -2.358752
$atom:303 $mol:... @atom:C1 0.0 -0.123036 5.719114 -1.263001
$atom:304 $mol:... @atom:C1 0.0 1.481232 -3.567948 -2.48859
$atom:305 $mol:... @atom:C1 0.0 -2.89291 1.890374 2.022367
$atom:306 $mol:... @atom:C1 0.0 1.486673 4.984625 2.961436
$atom:307 $mol:... @atom:C1 0.0 4.444923 1.377702 0.409346
$atom:308 $mol:... @atom:C1 0.0 -3.572803 -4.199452 -0.481321
$atom:309 $mol:... @atom:C1 0.0 -1.428249 -1.641152 -5.58528
$atom:310 $mol:... @atom:C1 0.0 4.047475 2.927356 3.302645
$atom:311 $mol:... @atom:C1 0.0 -0.410016 -3.640305 0.276259
$atom:312 $mol:... @atom:C1 0.0 -5.315571 1.525488 -0.188477
$atom:313 $mol:... @atom:C1 0.0 -0.78845 -0.297448 0.411287
$atom:314 $mol:... @atom:C1 0.0 -2.72514 5.292403 0.728302
$atom:315 $mol:... @atom:C1 0.0 0.48717 4.290026 -4.17312
$atom:316 $mol:... @atom:C1 0.0 -1.360236 -5.222723 -2.708082
$atom:317 $mol:... @atom:C1 0.0 -0.121627 2.985141 0.586257
$atom:318 $mol:... @atom:C1 0.0 -2.702643 -3.671374 2.930472
$atom:319 $mol:... @atom:C1 0.0 7.756906 -6.483377 -3.744795
$atom:320 $mol:... @atom:C1 0.0 -7.485698 -6.573231 -3.29862
$atom:321 $mol:... @atom:C1 0.0 5.759684 4.483509 8.412187
$atom:322 $mol:... @atom:C1 0.0 -3.738883 14.84177 -2.696902
$atom:323 $mol:... @atom:C1 0.0 1.186849 14.046296 6.827235
$atom:324 $mol:... @atom:C1 0.0 9.946401 -4.098957 -7.699289
$atom:325 $mol:... @atom:C1 0.0 -8.511607 -9.094071 1.849449
$atom:326 $mol:... @atom:C1 0.0 11.960752 5.452109 -2.183002
$atom:327 $mol:... @atom:C1 0.0 5.938698 -2.600289 -6.835491
$atom:328 $mol:... @atom:C1 0.0 4.626801 11.159363 10.490991
$atom:329 $mol:... @atom:C1 0.0 8.160616 -5.954502 3.005942
$atom:330 $mol:... @atom:C1 0.0 -3.3477 -10.456133 -2.518718
$atom:331 $mol:... @atom:C1 0.0 -6.986613 11.423319 4.665905
$atom:332 $mol:... @atom:C1 0.0 -8.123177 10.641236 -8.760659
$atom:333 $mol:... @atom:C1 0.0 10.47407 11.925017 -1.915486
$atom:334 $mol:... @atom:C1 0.0 8.382698 -1.362351 -8.675441
$atom:335 $mol:... @atom:C1 0.0 -6.212615 2.057049 -14.597147
$atom:336 $mol:... @atom:C1 0.0 7.408732 -5.544325 -10.997644
$atom:337 $mol:... @atom:C1 0.0 -7.333101 2.605831 -10.659237
$atom:338 $mol:... @atom:C1 0.0 5.546763 -0.52618 7.095162
$atom:339 $mol:... @atom:C1 0.0 -2.758349 10.033763 -7.648019
$atom:340 $mol:... @atom:C1 0.0 2.323436 -7.038363 4.209756
$atom:341 $mol:... @atom:C1 0.0 0.188653 9.700242 -2.258372
$atom:342 $mol:... @atom:C1 0.0 4.083868 5.687677 5.576269
$atom:343 $mol:... @atom:C1 0.0 4.10114 5.283808 -5.376899
$atom:344 $mol:... @atom:C1 0.0 -6.358303 4.67474 -0.125914
$atom:345 $mol:... @atom:C1 0.0 -7.406601 -10.852361 -3.868348
$atom:346 $mol:... @atom:C1 0.0 -9.519909 -2.308432 -2.224926
$atom:347 $mol:... @atom:C1 0.0 3.039585 10.142052 -8.986334
$atom:348 $mol:... @atom:C1 0.0 -8.203659 0.977404 -3.445282
$atom:349 $mol:... @atom:C1 0.0 3.404686 5.488193 0.321889
$atom:350 $mol:... @atom:C1 0.0 -4.481964 12.863327 2.573346
$atom:351 $mol:... @atom:C1 0.0 -1.186809 -8.519308 9.755227
$atom:352 $mol:... @atom:C1 0.0 -8.550715 -5.397078 10.516988
$atom:353 $mol:... @atom:C1 0.0 -4.22405 -9.301293 4.130878
$atom:354 $mol:... @atom:C1 0.0 -9.247072 4.516669 -5.563502
$atom:355 $mol:... @atom:C1 0.0 -14.507001 -0.740064 6.699416
$atom:356 $mol:... @atom:C1 0.0 -12.1824 1.861352 6.407574
$atom:357 $mol:... @atom:C1 0.0 5.857646 8.235626 -0.208193
$atom:358 $mol:... @atom:C1 0.0 8.235384 -10.103884 6.14162
$atom:359 $mol:... @atom:C1 0.0 10.842056 -7.696481 -4.398405
$atom:360 $mol:... @atom:C1 0.0 -3.82042 10.531084 -4.491362
$atom:361 $mol:... @atom:C1 0.0 12.356914 1.9269 8.351516
$atom:362 $mol:... @atom:C1 0.0 14.330938 -3.593663 -4.658572
$atom:363 $mol:... @atom:C1 0.0 15.892774 0.507226 -1.771756
$atom:364 $mol:... @atom:C1 0.0 -3.10683 -5.057653 -7.434722
$atom:365 $mol:... @atom:C1 0.0 -2.057379 4.945594 -7.303144
$atom:366 $mol:... @atom:C1 0.0 -10.219162 -7.334277 8.428075
$atom:367 $mol:... @atom:C1 0.0 -7.528682 -1.541616 6.598914
$atom:368 $mol:... @atom:C1 0.0 6.341915 -3.867827 8.839211
$atom:369 $mol:... @atom:C1 0.0 3.463827 -8.82501 0.291948
$atom:370 $mol:... @atom:C1 0.0 1.667243 -14.994246 -2.92574
$atom:371 $mol:... @atom:C1 0.0 0.89837 -2.915761 9.603671
$atom:372 $mol:... @atom:C1 0.0 -0.485016 6.597211 5.063593
$atom:373 $mol:... @atom:C1 0.0 -9.827515 0.668007 -9.797994
$atom:374 $mol:... @atom:C1 0.0 5.361054 -4.187044 5.449559
$atom:375 $mol:... @atom:C1 0.0 -3.195228 -7.485161 -0.957086
$atom:376 $mol:... @atom:C1 0.0 -8.61832 1.542725 -0.106754
$atom:377 $mol:... @atom:C1 0.0 0.409045 9.127731 1.414939
$atom:378 $mol:... @atom:C1 0.0 0.845206 -6.203997 -5.123356
$atom:379 $mol:... @atom:C1 0.0 -0.806554 -12.564602 -3.091788
$atom:380 $mol:... @atom:C1 0.0 9.426534 7.879767 -0.836236
$atom:381 $mol:... @atom:C1 0.0 14.59358 -6.043877 1.524324
$atom:382 $mol:... @atom:C1 0.0 12.669693 5.566981 1.125659
$atom:383 $mol:... @atom:C1 0.0 3.90899 4.756335 14.617743
$atom:384 $mol:... @atom:C1 0.0 11.600918 2.126533 -6.239047
$atom:385 $mol:... @atom:C1 0.0 -8.285173 -1.453203 9.846903
$atom:386 $mol:... @atom:C1 0.0 2.853358 7.661077 -2.71528
$atom:387 $mol:... @atom:C1 0.0 10.263018 -4.173456 0.353578
$atom:388 $mol:... @atom:C1 0.0 -3.937466 5.764965 -14.396582
$atom:389 $mol:... @atom:C1 0.0 5.06091 0.158593 -12.94703
$atom:390 $mol:... @atom:C1 0.0 -10.273276 -11.483079 -2.346982
$atom:391 $mol:... @atom:C1 0.0 6.413495 -7.345355 0.275157
$atom:392 $mol:... @atom:C1 0.0 11.726274 10.755465 1.099958
$atom:393 $mol:... @atom:C1 0.0 3.321428 -9.159079 9.741649
$atom:394 $mol:... @atom:C1 0.0 7.789302 9.990161 -8.993582
$atom:395 $mol:... @atom:C1 0.0 -4.039815 5.867971 6.557868
$atom:396 $mol:... @atom:C1 0.0 -2.188071 -1.973106 -15.073267
$atom:397 $mol:... @atom:C1 0.0 6.537027 2.609283 -9.874845
$atom:398 $mol:... @atom:C1 0.0 -10.427119 10.147565 -4.306781
$atom:399 $mol:... @atom:C1 0.0 10.572398 3.01988 1.187793
$atom:400 $mol:... @atom:C1 0.0 -3.380236 10.746863 10.546793
$atom:401 $mol:... @atom:C1 0.0 -5.66521 7.840967 1.035182
$atom:402 $mol:... @atom:C1 0.0 -8.931392 -4.948693 -6.612998
$atom:403 $mol:... @atom:C1 0.0 -7.783776 -9.783944 -9.959181
$atom:404 $mol:... @atom:C1 0.0 4.762181 9.699934 -5.422733
$atom:405 $mol:... @atom:C1 0.0 8.881202 4.322263 -1.823339
$atom:406 $mol:... @atom:C1 0.0 -1.127232 -5.647836 7.773212
$atom:407 $mol:... @atom:C1 0.0 4.58546 -7.63108 12.379527
$atom:408 $mol:... @atom:C1 0.0 -11.303887 -2.595964 9.141266
$atom:409 $mol:... @atom:C1 0.0 -2.27493 -5.335789 -13.555669
$atom:410 $mol:... @atom:C1 0.0 2.937182 -1.622733 -10.918149
$atom:411 $mol:... @atom:C1 0.0 -9.82146 -8.026065 -7.847259
$atom:412 $mol:... @atom:C1 0.0 -2.81095 13.241742 8.461679
$atom:413 $mol:... @atom:C1 0.0 -12.291773 -4.463708 6.60639
$atom:414 $mol:... @atom:C1 0.0 3.078095 1.77903 -10.688551
$atom:415 $mol:... @atom:C1 0.0 -1.60949 4.600767 8.469409
$atom:416 $mol:... @atom:C1 0.0 -9.646301 -3.57768 1.41943
$atom:417 $mol:... @atom:C1 0.0 -15.385514 -0.618884 -1.201933
$atom:418 $mol:... @atom:C1 0.0 -7.597916 10.437849 -0.43842
$atom:419 $mol:... @atom:C1 0.0 10.438326 7.066102 -4.670311
$atom:420 $mol:... @atom:C1 0.0 3.405524 14.650502 -3.335902
$atom:421 $mol:... @atom:C1 0.0 1.450948 -3.668839 -8.059062
$atom:422 $mol:... @atom:C1 0.0 -3.66372 -13.248794 -7.052177
$atom:423 $mol:... @atom:C1 0.0 -6.478767 -7.907594 8.465494
$atom:424 $mol:... @atom:C1 0.0 -12.520667 -7.431266 -3.369681
$atom:425 $mol:... @atom:C1 0.0 11.273249 0.259822 5.446994
$atom:426 $mol:... @atom:C1 0.0 -1.135662 5.954677 13.187329
$atom:427 $mol:... @atom:C1 0.0 3.116103 -3.207454 13.884261
$atom:428 $mol:... @atom:C1 0.0 1.785463 -9.519049 -12.735758
$atom:429 $mol:... @atom:C1 0.0 -0.874255 4.237655 -12.600783
$atom:430 $mol:... @atom:C1 0.0 -13.213542 -3.063603 -2.682131
$atom:431 $mol:... @atom:C1 0.0 -7.10519 -4.889552 4.80697
$atom:432 $mol:... @atom:C1 0.0 -0.243197 7.897351 -8.665695
$atom:433 $mol:... @atom:C1 0.0 -2.875541 -1.080463 -8.869212
$atom:434 $mol:... @atom:C1 0.0 6.214882 -11.074185 -6.267236
$atom:435 $mol:... @atom:C1 0.0 0.22033 -9.412164 -3.59997
$atom:436 $mol:... @atom:C1 0.0 -7.356477 -13.027622 -1.083041
$atom:437 $mol:... @atom:C1 0.0 -11.513053 -8.661103 -0.19388
$atom:438 $mol:... @atom:C1 0.0 10.25964 8.908546 6.427332
$atom:439 $mol:... @atom:C1 0.0 -2.772896 0.334014 9.095628
$atom:440 $mol:... @atom:C1 0.0 1.889986 -11.201985 1.952205
$atom:441 $mol:... @atom:C1 0.0 -1.517252 14.611621 -0.234908
$atom:442 $mol:... @atom:C1 0.0 9.054495 -9.13571 1.132896
$atom:443 $mol:... @atom:C1 0.0 13.016984 -0.947507 -1.110392
$atom:444 $mol:... @atom:C1 0.0 -3.132666 0.814998 5.132227
$atom:445 $mol:... @atom:C1 0.0 -8.864117 1.840607 7.431532
$atom:446 $mol:... @atom:C1 0.0 3.640875 -8.42358 -9.635085
$atom:447 $mol:... @atom:C1 0.0 5.0759 -7.430541 5.987432
$atom:448 $mol:... @atom:C1 0.0 -2.764134 4.290894 -3.611248
$atom:449 $mol:... @atom:C1 0.0 10.427472 -0.280228 1.125171
$atom:450 $mol:... @atom:C1 0.0 7.157189 3.196191 -5.176839
$atom:451 $mol:... @atom:C1 0.0 3.98163 6.042246 -8.745902
$atom:452 $mol:... @atom:C1 0.0 -0.418616 -7.472832 -11.376722
$atom:453 $mol:... @atom:C1 0.0 1.498839 13.546556 -8.38155
$atom:454 $mol:... @atom:C1 0.0 12.347685 -4.486851 -2.176541
$atom:455 $mol:... @atom:C1 0.0 -12.540244 9.568701 0.474292
$atom:456 $mol:... @atom:C1 0.0 -5.092412 5.855937 -5.955273
$atom:457 $mol:... @atom:C1 0.0 -3.772688 -5.994807 5.344948
$atom:458 $mol:... @atom:C1 0.0 2.83215 -13.278905 7.6557
$atom:459 $mol:... @atom:C1 0.0 -2.346152 -14.098257 3.26013
$atom:460 $mol:... @atom:C1 0.0 8.72569 2.764755 11.122504
$atom:461 $mol:... @atom:C1 0.0 0.183671 -8.701786 -0.342766
$atom:462 $mol:... @atom:C1 0.0 -3.856161 -8.163128 -8.297663
$atom:463 $mol:... @atom:C1 0.0 -9.981233 -0.502446 4.47763
$atom:464 $mol:... @atom:C1 0.0 -0.733171 9.266125 7.238612
$atom:465 $mol:... @atom:C1 0.0 -5.650391 -11.467442 6.373758
$atom:466 $mol:... @atom:C1 0.0 -2.374492 8.81112 -0.325563
$atom:467 $mol:... @atom:C1 0.0 6.547238 13.996127 -4.167465
$atom:468 $mol:... @atom:C1 0.0 1.33617 -0.49422 -13.599403
$atom:469 $mol:... @atom:C1 0.0 0.902916 0.1666 -8.802157
$atom:470 $mol:... @atom:C1 0.0 13.575707 -3.072453 4.785328
$atom:471 $mol:... @atom:C1 0.0 9.582555 3.540894 7.584699
$atom:472 $mol:... @atom:C1 0.0 7.799002 13.907596 -1.113921
$atom:473 $mol:... @atom:C1 0.0 -4.069755 2.049498 -8.547252
$atom:474 $mol:... @atom:C1 0.0 5.19375 -10.477919 7.365735
$atom:475 $mol:... @atom:C1 0.0 2.0125 13.568487 -0.543859
$atom:476 $mol:... @atom:C1 0.0 -12.642133 6.646351 -3.250252
$atom:477 $mol:... @atom:C1 0.0 4.427284 -3.249723 -3.970505
$atom:478 $mol:... @atom:C1 0.0 6.928121 -5.716432 -7.272698
$atom:479 $mol:... @atom:C1 0.0 6.6071 7.866598 10.50229
$atom:480 $mol:... @atom:C1 0.0 8.777589 -1.203561 7.183324
$atom:481 $mol:... @atom:C1 0.0 7.286071 2.935754 1.931682
$atom:482 $mol:... @atom:C1 0.0 13.216362 -7.74562 -2.106419
$atom:483 $mol:... @atom:C1 0.0 -1.546055 -1.232783 -11.89049
$atom:484 $mol:... @atom:C1 0.0 -9.656511 8.451605 1.750914
$atom:485 $mol:... @atom:C1 0.0 -2.211223 -10.91946 -9.087948
$atom:486 $mol:... @atom:C1 0.0 13.552954 -2.910742 1.487949
$atom:487 $mol:... @atom:C1 0.0 -0.502653 -4.253025 -10.658483
$atom:488 $mol:... @atom:C1 0.0 -5.390022 -2.731115 -14.814244
$atom:489 $mol:... @atom:C1 0.0 -5.966403 3.491368 -3.683213
$atom:490 $mol:... @atom:C1 0.0 -14.101246 -0.251702 -6.488656
$atom:491 $mol:... @atom:C1 0.0 2.303793 -5.374194 1.360256
$atom:492 $mol:... @atom:C1 0.0 0.633184 2.176124 -15.828964
$atom:493 $mol:... @atom:C1 0.0 10.354233 11.064727 -5.125962
$atom:494 $mol:... @atom:C1 0.0 -14.751953 5.622097 -0.812344
$atom:495 $mol:... @atom:C1 0.0 3.985911 -1.751872 9.767708
$atom:496 $mol:... @atom:C1 0.0 4.052736 -11.819845 -8.790436
$atom:497 $mol:... @atom:C1 0.0 -11.113772 8.70016 -7.535536
$atom:498 $mol:... @atom:C1 0.0 3.600023 1.843465 -6.317846
$atom:499 $mol:... @atom:C3 0.0 6.032182 -8.998524 3.105662
$atom:500 $mol:... @atom:C3 0.0 7.268386 -12.057998 3.073214
$atom:501 $mol:... @atom:C3 0.0 -9.524495 -6.085677 -0.748662
$atom:502 $mol:... @atom:C3 0.0 7.001212 -3.866365 0.659105
$atom:503 $mol:... @atom:C3 0.0 0.641048 14.994958 -5.526204
$atom:504 $mol:... @atom:C3 0.0 9.79877 -3.148983 4.712472
$atom:505 $mol:... @atom:C3 0.0 -5.226699 0.367336 13.93047
$atom:506 $mol:... @atom:C3 0.0 -5.960077 -3.729241 9.199297
$atom:507 $mol:... @atom:C3 0.0 6.656023 -1.823514 -1.91178
$atom:508 $mol:... @atom:C3 0.0 12.230502 -8.346251 1.594576
$atom:509 $mol:... @atom:C3 0.0 7.415358 1.836603 5.727504
$atom:510 $mol:... @atom:C3 0.0 -6.291714 7.81487 12.18303
$atom:511 $mol:... @atom:C3 0.0 9.766101 -7.388274 -7.504823
$atom:512 $mol:... @atom:C3 0.0 -14.909541 2.19903 1.431446
$atom:513 $mol:... @atom:C3 0.0 9.222936 10.499563 3.722538
$atom:514 $mol:... @atom:C3 0.0 7.18881 -1.124863 4.2881
$atom:515 $mol:... @atom:C3 0.0 -10.631566 11.596957 2.475709
$atom:516 $mol:... @atom:C3 0.0 -11.699829 0.038344 -0.955663
$atom:517 $mol:... @atom:C3 0.0 -6.361763 -3.845727 1.246256
$atom:518 $mol:... @atom:C3 0.0 7.132121 -0.442662 1.059884
$atom:519 $mol:... @atom:C3 0.0 -9.793507 9.082944 4.987058
$atom:520 $mol:... @atom:C3 0.0 5.640086 3.821657 -1.457478
$atom:521 $mol:... @atom:C3 0.0 4.307077 -6.401649 -5.02569
$atom:522 $mol:... @atom:C3 0.0 6.047055 -5.020625 13.867556
$atom:523 $mol:... @atom:C3 0.0 -7.144366 -2.903493 12.81924
$atom:524 $mol:... @atom:C3 0.0 -7.022887 -1.324592 3.270285
$atom:525 $mol:... @atom:C3 0.0 -2.141997 -8.590141 6.590413
$atom:526 $mol:... @atom:C3 0.0 -8.99178 7.61092 -1.86808
$atom:527 $mol:... @atom:C3 0.0 11.655352 -5.427906 3.070778
$atom:528 $mol:... @atom:C3 0.0 0.517371 -6.682262 12.848518
$atom:529 $mol:... @atom:C3 0.0 3.909606 -9.578944 -4.050473
$atom:530 $mol:... @atom:C3 0.0 -6.01884 5.378877 -9.411071
$atom:531 $mol:... @atom:C3 0.0 -3.883225 -3.854467 -4.337861
$atom:532 $mol:... @atom:C3 0.0 13.331477 0.365157 2.575562
$atom:533 $mol:... @atom:C3 0.0 7.264075 10.064459 7.371825
$atom:534 $mol:... @atom:C3 0.0 13.723361 8.152913 -1.080813
$atom:535 $mol:... @atom:C3 0.0 -5.001275 12.911809 -6.623702
$atom:536 $mol:... @atom:C3 0.0 -8.437522 12.253949 -5.886233
$atom:537 $mol:... @atom:C3 0.0 -14.676954 2.519819 -1.935396
$atom:538 $mol:... @atom:C3 0.0 13.963363 2.981575 -3.867798
$atom:539 $mol:... @atom:C3 0.0 -0.806729 -12.178661 6.224022
$atom:540 $mol:... @atom:C3 0.0 -5.592433 1.957126 7.013037
$atom:541 $mol:... @atom:C3 0.0 -4.281178 3.361659 -11.717698
$atom:542 $mol:... @atom:C3 0.0 4.731994 11.673214 -2.683778
$atom:543 $mol:... @atom:C3 0.0 -9.625066 3.756736 -2.371654
$atom:544 $mol:... @atom:C3 0.0 2.106295 -4.145855 -14.904844
$atom:545 $mol:... @atom:C3 0.0 2.672001 -5.626104 7.588906
$atom:546 $mol:... @atom:C3 0.0 9.93427 -7.059779 -1.287906
$atom:547 $mol:... @atom:C3 0.0 -1.936672 1.322321 -13.942877
$atom:548 $mol:... @atom:C3 0.0 -2.489806 11.9047 5.420085
$atom:549 $mol:... @atom:C3 0.0 -6.311487 -3.405267 -2.140952
$atom:550 $mol:... @atom:C3 0.0 -11.14476 0.686881 9.521646
$atom:551 $mol:... @atom:C3 0.0 9.714101 6.145289 9.631113
$atom:552 $mol:... @atom:C3 0.0 -6.836914 9.382907 -3.69191
$atom:553 $mol:... @atom:C3 0.0 -13.028504 0.25541 3.447856
$atom:554 $mol:... @atom:C3 0.0 12.968789 -5.782116 7.366838
$atom:555 $mol:... @atom:C3 0.0 -13.101922 2.762671 -7.390518
$atom:556 $mol:... @atom:C3 0.0 10.210393 -8.242954 4.233996
$atom:557 $mol:... @atom:C3 0.0 2.543783 12.146508 -5.581939
$atom:558 $mol:... @atom:C3 0.0 6.639531 12.402116 -7.055484
$atom:559 $mol:... @atom:C3 0.0 -6.351822 6.801968 -12.374526
$atom:560 $mol:... @atom:C3 0.0 -8.402098 5.383543 2.439521
$atom:561 $mol:... @atom:C3 0.0 -8.925106 -2.084334 -8.20868
$atom:562 $mol:... @atom:C3 0.0 14.471615 2.631796 0.347829
$atom:563 $mol:... @atom:C3 0.0 -6.125731 1.319404 10.549093
$atom:564 $mol:... @atom:C3 0.0 1.737594 -9.736343 12.577164
$atom:565 $mol:... @atom:C3 0.0 -4.772046 4.193416 9.319295
$atom:566 $mol:... @atom:C3 0.0 5.581111 0.780509 13.401047
$atom:567 $mol:... @atom:C3 0.0 -3.280637 7.913097 -10.601583
$atom:568 $mol:... @atom:C3 0.0 9.92916 -1.633374 -2.076583
$atom:569 $mol:... @atom:C3 0.0 1.393868 11.285765 9.795577
$atom:570 $mol:... @atom:C3 0.0 2.358241 8.60821 4.026597
$atom:571 $mol:... @atom:C3 0.0 8.693446 -2.310149 11.047413
$atom:572 $mol:... @atom:C3 0.0 -4.141432 -10.051627 0.913948
$atom:573 $mol:... @atom:C3 0.0 -13.839373 5.211397 2.335831
$atom:574 $mol:... @atom:C3 0.0 11.312208 7.803028 3.137495
$atom:575 $mol:... @atom:C3 0.0 3.063696 -10.187143 4.864752
$atom:576 $mol:... @atom:C3 0.0 8.018246 1.212125 -2.51445
$atom:577 $mol:... @atom:C3 0.0 9.526801 3.25268 -8.625875
$atom:578 $mol:... @atom:C3 0.0 -1.248798 -11.638073 1.035127
$atom:579 $mol:... @atom:C3 0.0 -7.186183 -8.251935 5.259952
$atom:580 $mol:... @atom:C3 0.0 -6.120674 -3.811215 -7.937261
$atom:581 $mol:... @atom:C3 0.0 -5.710181 -9.16338 11.807784
$atom:582 $mol:... @atom:C3 0.0 -6.062582 -6.667856 -6.274487
$atom:583 $mol:... @atom:C3 0.0 1.181468 3.913956 -7.968426
$atom:584 $mol:... @atom:C3 0.0 -12.233799 -3.400737 3.484036
$atom:585 $mol:... @atom:C3 0.0 10.58838 -3.752531 8.425679
$atom:586 $mol:... @atom:C3 0.0 -11.657531 2.895148 1.256547
$atom:587 $mol:... @atom:C3 0.0 -0.742576 -1.352389 5.860656
$atom:588 $mol:... @atom:C3 0.0 -8.196545 4.700941 10.828242
$atom:589 $mol:... @atom:C3 0.0 12.423651 4.353377 4.507023
$atom:590 $mol:... @atom:C3 0.0 -2.699118 -2.955195 9.395736
$atom:591 $mol:... @atom:C3 0.0 -7.372456 13.963508 -0.243916
$atom:592 $mol:... @atom:C3 0.0 -9.457448 5.901615 -8.75772
$atom:593 $mol:... @atom:C3 0.0 2.126614 -9.430846 -6.881464
$atom:594 $mol:... @atom:C3 0.0 0.458995 11.869838 3.917604
$atom:595 $mol:... @atom:C3 0.0 8.735728 -12.261582 0.124279
$atom:596 $mol:... @atom:C3 0.0 -13.891926 -5.295353 0.500387
$atom:597 $mol:... @atom:C3 0.0 -0.310747 -6.641622 -8.184996
$atom:598 $mol:... @atom:C3 0.0 -0.762557 -11.294884 -6.145465
$atom:599 $mol:... @atom:C3 0.0 2.077697 7.781984 -6.196618
$atom:600 $mol:... @atom:C3 0.0 4.458508 -4.52918 -9.109909
$atom:601 $mol:... @atom:C3 0.0 0.827876 2.537593 12.815029
$atom:602 $mol:... @atom:C3 0.0 2.993462 -5.615436 -11.860101
$atom:603 $mol:... @atom:C3 0.0 -5.35975 9.588155 7.114026
$atom:604 $mol:... @atom:C3 0.0 -9.731757 2.749707 3.976458
$atom:605 $mol:... @atom:C3 0.0 -5.876578 2.74621 3.361326
$atom:606 $mol:... @atom:C3 0.0 -0.222539 -3.105886 12.775631
$atom:607 $mol:... @atom:C4 0.0 -7.440598 2.175213 -7.027825
$atom:608 $mol:... @atom:C4 0.0 2.066344 1.167735 8.338655
$atom:609 $mol:... @atom:C4 0.0 7.265246 6.898207 2.460135
$atom:610 $mol:... @atom:C4 0.0 4.971352 -0.034388 -8.671641
$atom:611 $mol:... @atom:C4 0.0 -11.184229 5.699426 4.258376
$atom:612 $mol:... @atom:C4 0.0 1.107258 -9.111911 7.294991
$atom:613 $mol:... @atom:C4 0.0 -3.856711 -5.673653 11.205837
$atom:614 $mol:... @atom:C4 0.0 -12.240537 5.804096 -6.425883
$atom:615 $mol:... @atom:C4 0.0 -0.865877 -6.980192 2.641279
$atom:616 $mol:... @atom:C4 0.0 -0.70438 -14.589816 -5.69698
$atom:617 $mol:... @atom:C4 0.0 0.360284 1.421299 -5.799229
$atom:618 $mol:... @atom:C4 0.0 3.018833 10.024573 -0.395313
$atom:619 $mol:... @atom:C4 0.0 13.086373 -3.084378 -7.687461
$atom:620 $mol:... @atom:C4 0.0 12.466061 -0.830401 -5.015112
$atom:621 $mol:... @atom:C4 0.0 -4.738915 -0.344058 -12.398021
$atom:622 $mol:... @atom:C4 0.0 -5.611968 -10.436371 -6.614604
$atom:623 $mol:... @atom:C4 0.0 -0.344434 10.533722 -5.409464
$atom:624 $mol:... @atom:C4 0.0 2.333485 -7.201821 -2.350055
$atom:625 $mol:... @atom:C4 0.0 8.825736 -2.357223 -5.126696
$atom:626 $mol:... @atom:C4 0.0 -4.295332 7.137231 -2.422816
$atom:627 $mol:... @atom:C4 0.0 4.890714 -12.195182 -2.284946
$atom:628 $mol:... @atom:C4 0.0 -12.295503 -2.965813 -7.001354
$atom:629 $mol:... @atom:C4 0.0 1.863577 9.902121 -12.082694
$atom:630 $mol:... @atom:C4 0.0 -6.877701 7.167307 4.784844
$atom:631 $mol:... @atom:C4 0.0 2.697539 7.315123 11.358781
$atom:632 $mol:... @atom:C4 0.0 -11.649934 -2.071013 -10.102597
$atom:633 $mol:... @atom:C4 0.0 4.55384 -5.033216 -1.221995
$atom:634 $mol:... @atom:C4 0.0 -11.600096 6.444852 -0.023387
$atom:635 $mol:... @atom:C4 0.0 -8.14523 7.848517 -6.32278
$atom:636 $mol:... @atom:C4 0.0 -0.310475 7.422702 -11.94809
$atom:637 $mol:... @atom:C4 0.0 -6.658873 -11.81131 2.120585
$atom:638 $mol:... @atom:C4 0.0 -4.501629 11.605623 -0.831371
$atom:639 $mol:... @atom:C4 0.0 5.782894 11.234909 2.806976
$atom:640 $mol:... @atom:C4 0.0 -3.695855 -13.179418 -0.687062
$atom:641 $mol:... @atom:C4 0.0 -6.408502 -0.197803 -9.169832
$atom:642 $mol:... @atom:C4 0.0 -6.490057 -7.382166 -0.16597
$atom:643 $mol:... @atom:C4 0.0 -3.981843 7.679618 9.427941
$atom:644 $mol:... @atom:C4 0.0 -3.038185 8.684737 4.949748
$atom:645 $mol:... @atom:C4 0.0 9.305369 -6.793035 10.663288
$atom:646 $mol:... @atom:C4 0.0 -14.668022 -2.265366 1.566543
$atom:647 $mol:... @atom:C4 0.0 7.799913 10.337339 -3.13535
$atom:648 $mol:... @atom:C4 0.0 -5.621315 8.542092 -8.345521
$atom:649 $mol:... @atom:C4 0.0 2.637612 -1.890292 5.430452
$atom:650 $mol:... @atom:C4 0.0 -6.468936 -6.769376 -10.238123
$atom:651 $mol:... @atom:C4 0.0 -1.218145 12.727794 -2.987937
$atom:652 $mol:... @atom:C4 0.0 2.901609 -14.298413 1.374783
$atom:653 $mol:... @atom:C4 0.0 7.995097 10.821102 0.300663
$atom:654 $mol:... @atom:C4 0.0 -7.11074 -1.498692 -5.521793
$atom:655 $mol:... @atom:C4 0.0 -10.435286 0.724394 -6.554819
$atom:656 $mol:... @atom:C4 0.0 -9.877231 -6.523986 3.404949
$atom:657 $mol:... @atom:C4 0.0 13.494771 -1.062998 7.500231
$atom:658 $mol:... @atom:C4 0.0 6.159107 -7.534365 9.294256
$atom:659 $mol:... @atom:C4 0.0 5.026159 0.449259 -3.681624
$atom:660 $mol:... @atom:C4 0.0 -1.086752 12.125299 -9.859622
$atom:661 $mol:... @atom:C4 0.0 8.840637 -6.535313 7.032203
$atom:662 $mol:... @atom:C4 0.0 -12.221605 1.505967 -3.892368
$atom:663 $mol:... @atom:C4 0.0 5.201113 3.704131 11.656045
$atom:664 $mol:... @atom:C4 0.0 0.965999 6.661504 8.345019
$atom:665 $mol:... @atom:C4 0.0 11.404302 1.851758 -1.783653
$atom:666 $mol:... @atom:C4 0.0 4.899565 -13.318849 5.008992
$atom:667 $mol:... @atom:C4 0.0 10.65229 -4.944213 -10.865093
$atom:668 $mol:... @atom:C4 0.0 -5.719453 -3.744905 -11.537185
$atom:669 $mol:... @atom:C4 0.0 7.087875 7.075448 -3.053953
$atom:670 $mol:... @atom:C4 0.0 5.697366 8.532607 4.863663
$atom:671 $mol:... @atom:C4 0.0 6.905158 -8.487384 -9.16623
$atom:672 $mol:... @atom:C4 0.0 5.056473 13.855813 0.937974
$atom:673 $mol:... @atom:C4 0.0 7.831749 6.071336 6.392416
$atom:674 $mol:... @atom:C4 0.0 7.855769 8.653553 -5.974303
$atom:675 $mol:... @atom:C4 0.0 -6.478661 12.648753 -3.26062
$atom:676 $mol:... @atom:C4 0.0 15.508754 -3.682781 -1.351345
$atom:677 $mol:... @atom:C4 0.0 -5.78952 -14.865864 1.22418
$atom:678 $mol:... @atom:C4 0.0 2.614742 -0.195824 12.334537
$atom:679 $mol:... @atom:C4 0.0 -1.423172 1.755262 -10.496341
$atom:680 $mol:... @atom:C4 0.0 2.120843 5.187684 -11.442289
$atom:681 $mol:... @atom:C4 0.0 3.475232 9.097265 7.960232
$atom:682 $mol:... @atom:C4 0.0 -4.061134 -2.743916 5.833321
$atom:683 $mol:... @atom:C4 0.0 7.422949 6.537682 -8.471409
$atom:684 $mol:... @atom:C4 0.0 10.984162 2.254535 -11.413378
$atom:685 $mol:... @atom:C1 0.0 9.499899 7.80608 13.593992
$atom:686 $mol:... @atom:C1 0.0 0.990702 -12.099068 -10.685844
$atom:687 $mol:... @atom:C1 0.0 -17.48708 -2.562007 -9.331841
$atom:688 $mol:... @atom:C1 0.0 -11.757601 -8.619692 -13.048051
$atom:689 $mol:... @atom:C1 0.0 3.755805 -14.220299 -6.298849
$atom:690 $mol:... @atom:C1 0.0 5.238811 -3.276455 -15.721128
$atom:691 $mol:... @atom:C1 0.0 -10.221947 -6.436172 -11.005523
$atom:692 $mol:... @atom:C1 0.0 8.081847 10.996745 10.655857
$atom:693 $mol:... @atom:C1 0.0 -6.312403 -11.673368 -14.146162
$atom:694 $mol:... @atom:C1 0.0 -4.637051 -15.3869 -3.562812
$atom:695 $mol:... @atom:C1 0.0 9.79166 13.270188 -8.79316
$atom:696 $mol:... @atom:C1 0.0 10.136386 0.064561 13.989869
$atom:697 $mol:... @atom:C1 0.0 -4.053141 12.581044 -14.116025
$atom:698 $mol:... @atom:C1 0.0 0.131469 13.342442 12.336046
$atom:699 $mol:... @atom:C1 0.0 14.798569 9.581196 -7.364795
$atom:700 $mol:... @atom:C1 0.0 2.872188 -8.406615 15.791165
$atom:701 $mol:... @atom:C1 0.0 -8.856969 8.937588 -11.589732
$atom:702 $mol:... @atom:C1 0.0 -5.511823 14.236 10.407767
$atom:703 $mol:... @atom:C1 0.0 -2.500347 -9.780078 16.206042
$atom:704 $mol:... @atom:C1 0.0 17.896346 2.599301 0.091837
$atom:705 $mol:... @atom:C1 0.0 2.984175 -3.256545 -18.165717
$atom:706 $mol:... @atom:C1 0.0 -0.920637 17.771307 -1.471663
$atom:707 $mol:... @atom:C1 0.0 -16.60023 1.456279 -10.895468
$atom:708 $mol:... @atom:C1 0.0 12.200832 -8.166894 11.460094
$atom:709 $mol:... @atom:C1 0.0 11.327207 -10.581939 -12.640073
$atom:710 $mol:... @atom:C1 0.0 -12.526691 -4.101697 11.811209
$atom:711 $mol:... @atom:C1 0.0 7.464917 13.008969 5.571554
$atom:712 $mol:... @atom:C1 0.0 -6.198587 -15.353429 -6.679557
$atom:713 $mol:... @atom:C1 0.0 11.92218 -11.180423 -8.668614
$atom:714 $mol:... @atom:C1 0.0 -15.243583 -8.4833 -9.780933
$atom:715 $mol:... @atom:C1 0.0 10.725167 8.862489 -7.907295
$atom:716 $mol:... @atom:C1 0.0 -12.144728 -15.802735 1.655977
$atom:717 $mol:... @atom:C1 0.0 4.837716 -7.462148 -16.148048
$atom:718 $mol:... @atom:C1 0.0 16.374514 7.760073 4.745871
$atom:719 $mol:... @atom:C1 0.0 -2.768266 -12.794002 14.183879
$atom:720 $mol:... @atom:C1 0.0 16.303011 -10.151988 -4.134469
$atom:721 $mol:... @atom:C1 0.0 6.598816 4.276307 -13.939181
$atom:722 $mol:... @atom:C1 0.0 -2.673456 0.602601 -17.077983
$atom:723 $mol:... @atom:C1 0.0 -9.1959 -17.359417 1.639394
$atom:724 $mol:... @atom:C1 0.0 12.829071 -6.292799 -13.198101
$atom:725 $mol:... @atom:C1 0.0 11.029227 -12.753293 8.898103
$atom:726 $mol:... @atom:C1 0.0 -14.399572 -0.663477 10.212843
$atom:727 $mol:... @atom:C1 0.0 -15.81921 -6.222179 6.918816
$atom:728 $mol:... @atom:C1 0.0 18.480294 -1.882381 -3.851639
$atom:729 $mol:... @atom:C1 0.0 -14.366368 5.12578 -12.793258
$atom:730 $mol:... @atom:C1 0.0 13.398609 9.430734 -10.351316
$atom:731 $mol:... @atom:C1 0.0 4.347013 8.865815 -13.99335
$atom:732 $mol:... @atom:C1 0.0 8.175019 -5.722042 16.643957
$atom:733 $mol:... @atom:C1 0.0 3.709611 1.048263 16.443045
$atom:734 $mol:... @atom:C1 0.0 -8.257824 11.552403 9.634301
$atom:735 $mol:... @atom:C1 0.0 -13.957242 -10.284938 -2.524482
$atom:736 $mol:... @atom:C1 0.0 -2.501316 -12.47026 -11.986373
$atom:737 $mol:... @atom:C1 0.0 13.424434 -3.872271 10.113693
$atom:738 $mol:... @atom:C1 0.0 12.012105 8.885023 -13.294269
$atom:739 $mol:... @atom:C1 0.0 -0.587953 -14.574286 -13.68335
$atom:740 $mol:... @atom:C1 0.0 -6.986803 -12.862959 9.156243
$atom:741 $mol:... @atom:C1 0.0 -9.777529 -4.846922 -13.899432
$atom:742 $mol:... @atom:C1 0.0 6.590905 -15.293585 2.976886
$atom:743 $mol:... @atom:C1 0.0 -15.425176 -12.518412 2.313433
$atom:744 $mol:... @atom:C1 0.0 -4.318716 6.061371 17.28543
$atom:745 $mol:... @atom:C1 0.0 -2.360406 -14.660336 7.822278
$atom:746 $mol:... @atom:C1 0.0 -1.657669 15.734392 10.932305
$atom:747 $mol:... @atom:C1 0.0 -16.611565 2.466098 -7.730373
$atom:748 $mol:... @atom:C1 0.0 -13.554841 -13.962986 4.615239
$atom:749 $mol:... @atom:C1 0.0 17.691638 5.599184 7.445457
$atom:750 $mol:... @atom:C1 0.0 14.610757 -4.592881 -10.195588
$atom:751 $mol:... @atom:C1 0.0 -17.155359 -1.662806 3.667019
$atom:752 $mol:... @atom:C1 0.0 16.278911 6.984509 -5.967853
$atom:753 $mol:... @atom:C1 0.0 17.884804 -1.861206 0.483416
$atom:754 $mol:... @atom:C1 0.0 -15.552938 8.273234 -2.628868
$atom:755 $mol:... @atom:C1 0.0 -9.731157 13.035262 -2.367907
$atom:756 $mol:... @atom:C1 0.0 -5.668288 -16.340166 6.327251
$atom:757 $mol:... @atom:C1 0.0 13.26537 -1.275342 -10.450033
$atom:758 $mol:... @atom:C1 0.0 -2.424114 10.374406 16.792258
$atom:759 $mol:... @atom:C1 0.0 -0.622653 -14.997235 -10.386661
$atom:760 $mol:... @atom:C1 0.0 16.474549 -3.658879 2.981045
$atom:761 $mol:... @atom:C1 0.0 -8.941258 -10.504056 12.833004
$atom:762 $mol:... @atom:C1 0.0 -13.272507 2.392714 12.095236
$atom:763 $mol:... @atom:C1 0.0 7.775143 -2.233631 14.241183
$atom:764 $mol:... @atom:C1 0.0 -1.858377 -4.45184 19.406062
$atom:765 $mol:... @atom:C1 0.0 14.034097 0.453316 -7.746184
$atom:766 $mol:... @atom:C1 0.0 -14.463923 -4.165171 9.114591
$atom:767 $mol:... @atom:C1 0.0 -7.918285 2.329872 14.749987
$atom:768 $mol:... @atom:C1 0.0 18.755249 -0.560768 -6.862908
$atom:769 $mol:... @atom:C1 0.0 -6.335077 17.686662 6.815725
$atom:770 $mol:... @atom:C1 0.0 -5.024825 1.169237 -19.323125
$atom:771 $mol:... @atom:C1 0.0 -14.730521 -8.481645 9.068002
$atom:772 $mol:... @atom:C1 0.0 -15.710138 4.737814 -4.150618
$atom:773 $mol:... @atom:C1 0.0 14.251721 -10.976098 2.498119
$atom:774 $mol:... @atom:C1 0.0 -13.704398 0.479068 -9.68243
$atom:775 $mol:... @atom:C1 0.0 -10.336144 -12.118581 8.311391
$atom:776 $mol:... @atom:C1 0.0 6.275829 -18.844291 -2.353907
$atom:777 $mol:... @atom:C1 0.0 15.430249 3.193065 5.668434
$atom:778 $mol:... @atom:C1 0.0 4.764255 -17.208163 -7.271293
$atom:779 $mol:... @atom:C1 0.0 -8.073977 -8.207043 -13.512459
$atom:780 $mol:... @atom:C1 0.0 -13.781038 9.866769 -5.017826
$atom:781 $mol:... @atom:C1 0.0 7.690767 -17.079896 -4.911382
$atom:782 $mol:... @atom:C1 0.0 1.86722 0.879055 19.469156
$atom:783 $mol:... @atom:C1 0.0 16.837926 -6.953715 -8.013892
$atom:784 $mol:... @atom:C1 0.0 -7.579357 -14.828088 4.096625
$atom:785 $mol:... @atom:C1 0.0 3.852509 1.350607 -15.845219
$atom:786 $mol:... @atom:C1 0.0 15.424705 10.906068 -3.662899
$atom:787 $mol:... @atom:C1 0.0 4.745156 11.404443 15.729553
$atom:788 $mol:... @atom:C1 0.0 -8.281772 14.994334 8.604241
$atom:789 $mol:... @atom:C1 0.0 0.844521 -14.966216 5.594886
$atom:790 $mol:... @atom:C1 0.0 -14.476449 -9.787083 0.722917
$atom:791 $mol:... @atom:C1 0.0 16.625147 -5.766598 -3.707384
$atom:792 $mol:... @atom:C1 0.0 7.617906 12.596261 13.528148
$atom:793 $mol:... @atom:C1 0.0 -11.121207 -9.653964 6.260881
$atom:794 $mol:... @atom:C1 0.0 9.079525 -12.44999 -4.328136
$atom:795 $mol:... @atom:C1 0.0 -15.454888 -4.68065 3.673339
$atom:796 $mol:... @atom:C1 0.0 16.616953 -6.272019 9.194303
$atom:797 $mol:... @atom:C1 0.0 -11.045178 2.381756 16.499277
$atom:798 $mol:... @atom:C1 0.0 1.74041 16.91113 8.926623
$atom:799 $mol:... @atom:C1 0.0 0.762713 -18.460458 0.057088
$atom:800 $mol:... @atom:C1 0.0 -8.071195 -0.668775 -14.505741
$atom:801 $mol:... @atom:C1 0.0 -10.435467 15.176742 4.056816
$atom:802 $mol:... @atom:C1 0.0 12.433842 -15.181032 -3.871659
$atom:803 $mol:... @atom:C1 0.0 -13.629621 -8.672126 4.353398
$atom:804 $mol:... @atom:C1 0.0 -12.179626 12.458604 -7.278321
$atom:805 $mol:... @atom:C1 0.0 5.805953 -3.159959 17.42382
$atom:806 $mol:... @atom:C1 0.0 14.76183 -12.925386 -3.226377
$atom:807 $mol:... @atom:C1 0.0 18.557215 -7.035675 1.447448
$atom:808 $mol:... @atom:C1 0.0 -12.520471 -13.965207 -4.505471
$atom:809 $mol:... @atom:C1 0.0 -6.304557 5.135768 -16.608139
$atom:810 $mol:... @atom:C1 0.0 16.648822 1.235394 3.089378
$atom:811 $mol:... @atom:C1 0.0 6.945403 6.055553 14.741532
$atom:812 $mol:... @atom:C1 0.0 2.415144 -15.5846 -12.279435
$atom:813 $mol:... @atom:C1 0.0 13.393408 -3.970578 13.435833
$atom:814 $mol:... @atom:C1 0.0 -0.83037 18.280221 6.205644
$atom:815 $mol:... @atom:C1 0.0 13.521702 7.924553 6.578771
$atom:816 $mol:... @atom:C1 0.0 -16.27785 2.226845 8.435554
$atom:817 $mol:... @atom:C1 0.0 0.699093 12.876262 -13.784715
$atom:818 $mol:... @atom:C1 0.0 -6.199046 -6.000382 -15.695918
$atom:819 $mol:... @atom:C1 0.0 -17.38062 -8.484146 5.092491
$atom:820 $mol:... @atom:C1 0.0 18.298462 7.186593 -0.046338
$atom:821 $mol:... @atom:C1 0.0 17.369117 -1.526133 -9.716572
$atom:822 $mol:... @atom:C1 0.0 -2.083743 -13.444 10.877572
$atom:823 $mol:... @atom:C1 0.0 15.716836 0.589917 -12.332748
$atom:824 $mol:... @atom:C1 0.0 17.135756 3.069108 -8.326905
$atom:825 $mol:... @atom:C1 0.0 7.460361 -13.168751 7.090856
$atom:826 $mol:... @atom:C1 0.0 -4.418654 8.341625 14.849275
$atom:827 $mol:... @atom:C1 0.0 11.104964 -8.990246 7.331257
$atom:828 $mol:... @atom:C1 0.0 -9.393866 -15.179003 -5.189143
$atom:829 $mol:... @atom:C1 0.0 -12.738033 -6.988479 -6.702788
$atom:830 $mol:... @atom:C1 0.0 -16.122897 -6.996793 -1.24167
$atom:831 $mol:... @atom:C1 0.0 -8.987835 -11.951566 -6.997445
$atom:832 $mol:... @atom:C1 0.0 17.428872 2.272108 9.092263
$atom:833 $mol:... @atom:C1 0.0 -7.950707 -8.140789 14.912373
$atom:834 $mol:... @atom:C1 0.0 10.076299 17.0245 1.101815
$atom:835 $mol:... @atom:C3 0.0 14.067357 -10.704275 -0.857748
$atom:836 $mol:... @atom:C3 0.0 -8.289698 17.633509 -1.234572
$atom:837 $mol:... @atom:C3 0.0 10.091191 10.641491 -11.269668
$atom:838 $mol:... @atom:C3 0.0 -16.058663 11.484882 -3.194151
$atom:839 $mol:... @atom:C3 0.0 -1.814799 15.09544 5.916727
$atom:840 $mol:... @atom:C3 0.0 -15.313854 8.681836 -9.355946
$atom:841 $mol:... @atom:C3 0.0 12.09177 14.03497 1.146131
$atom:842 $mol:... @atom:C3 0.0 -7.849456 5.542902 14.000159
$atom:843 $mol:... @atom:C3 0.0 -0.349552 -7.349508 17.998967
$atom:844 $mol:... @atom:C3 0.0 4.842344 -10.745265 -13.143714
$atom:845 $mol:... @atom:C3 0.0 0.00888 18.893036 -5.152078
$atom:846 $mol:... @atom:C3 0.0 -13.892746 5.655105 12.064982
$atom:847 $mol:... @atom:C3 0.0 -0.85727 -17.085432 -3.305033
$atom:848 $mol:... @atom:C3 0.0 15.800219 4.778475 -1.79296
$atom:849 $mol:... @atom:C3 0.0 -18.529426 -5.006791 -5.381122
$atom:850 $mol:... @atom:C3 0.0 7.593923 9.504027 -13.184714
$atom:851 $mol:... @atom:C3 0.0 -2.504859 3.885375 -16.749323
$atom:852 $mol:... @atom:C3 0.0 0.291283 -1.997274 19.898462
$atom:853 $mol:... @atom:C3 0.0 10.905591 -13.936218 -6.639262
$atom:854 $mol:... @atom:C3 0.0 -6.877738 10.952945 -15.253417
$atom:855 $mol:... @atom:C3 0.0 -17.7398 1.411848 -0.096098
$atom:856 $mol:... @atom:C3 0.0 10.079462 -4.76791 13.441721
$atom:857 $mol:... @atom:C3 0.0 -9.146446 7.583427 -14.904211
$atom:858 $mol:... @atom:C3 0.0 -10.243524 -16.321194 5.35565
$atom:859 $mol:... @atom:C3 0.0 3.406398 6.162159 -16.041699
$atom:860 $mol:... @atom:C3 0.0 7.799701 2.721082 15.050013
$atom:861 $mol:... @atom:C3 0.0 -2.177429 -9.996577 12.536151
$atom:862 $mol:... @atom:C3 0.0 -10.23009 -12.867746 4.535495
$atom:863 $mol:... @atom:C3 0.0 16.965445 3.867611 -5.129073
$atom:864 $mol:... @atom:C3 0.0 -11.861045 4.778575 9.616733
$atom:865 $mol:... @atom:C3 0.0 16.242832 7.01839 -9.321751
$atom:866 $mol:... @atom:C3 0.0 -10.473238 16.294148 0.944203
$atom:867 $mol:... @atom:C3 0.0 -0.218278 6.687844 -15.169262
$atom:868 $mol:... @atom:C3 0.0 4.641553 -16.010331 -1.920471
$atom:869 $mol:... @atom:C3 0.0 -9.585242 15.791401 -6.478363
$atom:870 $mol:... @atom:C3 0.0 16.468317 -3.417752 -7.166719
$atom:871 $mol:... @atom:C3 0.0 -12.523373 10.747627 -10.491233
$atom:872 $mol:... @atom:C3 0.0 10.763577 13.054376 5.489204
$atom:873 $mol:... @atom:C3 0.0 3.467956 17.053978 -5.596302
$atom:874 $mol:... @atom:C3 0.0 -9.295238 5.156635 16.941291
$atom:875 $mol:... @atom:C3 0.0 -9.924325 7.454879 10.260657
$atom:876 $mol:... @atom:C3 0.0 -13.08367 12.291708 8.814422
$atom:877 $mol:... @atom:C3 0.0 4.757831 14.6928 4.182217
$atom:878 $mol:... @atom:C3 0.0 -11.258437 -16.46357 -1.453795
$atom:879 $mol:... @atom:C3 0.0 14.324018 0.894934 11.443468
$atom:880 $mol:... @atom:C3 0.0 -6.633244 10.688676 15.542404
$atom:881 $mol:... @atom:C3 0.0 0.698051 18.718314 3.280451
$atom:882 $mol:... @atom:C3 0.0 9.538402 -8.294397 14.150184
$atom:883 $mol:... @atom:C3 0.0 8.720764 -11.956982 -8.473166
$atom:884 $mol:... @atom:C3 0.0 -14.505451 -11.07323 -5.876353
$atom:885 $mol:... @atom:C3 0.0 -6.708893 15.789843 -4.245773
$atom:886 $mol:... @atom:C3 0.0 -12.014569 3.247562 -11.439991
$atom:887 $mol:... @atom:C3 0.0 -17.574888 -7.900768 -4.114737
$atom:888 $mol:... @atom:C3 0.0 4.431192 -14.764251 10.55724
$atom:889 $mol:... @atom:C3 0.0 -12.775396 6.837228 -10.430108
$atom:890 $mol:... @atom:C3 0.0 6.444067 -10.290403 13.010136
$atom:891 $mol:... @atom:C3 0.0 -16.73526 -7.466474 2.020394
$atom:892 $mol:... @atom:C3 0.0 -4.734489 17.47762 3.931489
$atom:893 $mol:... @atom:C3 0.0 10.428491 -0.925472 -12.09919
$atom:894 $mol:... @atom:C3 0.0 -7.389976 14.693125 5.438933
$atom:895 $mol:... @atom:C4 0.0 -11.028915 6.829145 13.950666
$atom:896 $mol:... @atom:C4 0.0 -15.73977 -3.080538 -5.672183
$atom:897 $mol:... @atom:C4 0.0 -9.87158 -2.297989 15.023177
$atom:898 $mol:... @atom:C4 0.0 -15.365061 7.031276 -6.498466
$atom:899 $mol:... @atom:C4 0.0 -4.563319 -15.830761 -9.506351
$atom:900 $mol:... @atom:C4 0.0 6.210444 -8.296274 15.846392
$atom:901 $mol:... @atom:C4 0.0 8.29382 -9.558496 -13.418218
$atom:902 $mol:... @atom:C4 0.0 -12.103542 8.258616 -13.515329
$atom:903 $mol:... @atom:C4 0.0 8.169394 -10.722222 9.473578
$atom:904 $mol:... @atom:C4 0.0 13.158804 -13.994698 1.729069
$atom:905 $mol:... @atom:C4 0.0 0.625845 -1.457983 -16.718013
$atom:906 $mol:... @atom:C4 0.0 7.089304 1.59266 -16.54633
$atom:907 $mol:... @atom:C4 0.0 14.360278 -10.661403 7.003225
$atom:908 $mol:... @atom:C4 0.0 -18.487638 -1.143315 -2.190494
$atom:909 $mol:... @atom:C4 0.0 16.841595 8.028521 -2.885122
$atom:910 $mol:... @atom:C4 0.0 -4.717983 -7.477869 14.918248
$atom:911 $mol:... @atom:C4 0.0 13.830076 -7.545928 4.37511
$atom:912 $mol:... @atom:C4 0.0 10.762021 14.598558 8.405636
$atom:913 $mol:... @atom:C4 0.0 12.679796 -7.384266 -9.055286
$atom:914 $mol:... @atom:C4 0.0 -1.348761 -5.18378 15.440904
$atom:915 $mol:... @atom:C4 0.0 12.605736 10.467019 4.593551
$atom:916 $mol:... @atom:C4 0.0 16.940071 -9.237588 3.298285
$atom:917 $mol:... @atom:C4 0.0 1.480483 -16.666263 -7.049292
$atom:918 $mol:... @atom:C4 0.0 -0.074203 17.46316 -8.428737
$atom:919 $mol:... @atom:C4 0.0 16.971996 -1.02027 5.970831
$atom:920 $mol:... @atom:C4 0.0 13.580695 3.603347 -13.37788
$atom:921 $mol:... @atom:C4 0.0 5.171169 -13.802635 -11.934586
$atom:922 $mol:... @atom:C4 0.0 -14.314625 8.974531 3.403687
$atom:923 $mol:... @atom:C4 0.0 -2.04539 13.084558 14.947734
$atom:924 $mol:... @atom:C4 0.0 -12.975346 9.057884 12.195244
$atom:925 $mol:... @atom:C4 0.0 9.673499 4.348578 -16.223633
$atom:926 $mol:... @atom:C4 0.0 -18.284096 8.015786 -0.731928
$atom:927 $mol:... @atom:C4 0.0 -8.875398 4.510584 -12.869719
$atom:928 $mol:... @atom:C4 0.0 9.859433 -8.41103 -10.634649
$atom:929 $mol:... @atom:C4 0.0 8.347351 -16.673325 0.401802
$atom:930 $mol:... @atom:C4 0.0 15.579036 11.300673 1.871831
$atom:931 $mol:... @atom:C4 0.0 4.76188 13.219235 -10.785199
$atom:932 $mol:... @atom:C4 0.0 16.139245 0.543173 -5.108455
$atom:933 $mol:... @atom:C4 0.0 -14.595609 9.266383 8.878146
$atom:934 $mol:... @atom:C4 0.0 9.564898 -11.294397 12.632766
$atom:935 $mol:... @atom:C4 0.0 -2.323576 19.383244 1.568361
$atom:936 $mol:... @atom:C4 0.0 -6.177646 14.428966 -12.395079
$atom:937 $mol:... @atom:C4 0.0 6.282744 18.089337 -0.739749
$atom:938 $mol:... @atom:C4 0.0 2.11313 -12.642058 -13.863094
$atom:939 $mol:... @atom:C4 0.0 3.204087 16.581993 1.101096
$atom:940 $mol:... @atom:C4 0.0 -3.814383 16.385234 8.501639
$atom:941 $mol:... @atom:C4 0.0 -17.08607 6.787381 2.099093
$atom:942 $mol:... @atom:C4 0.0 10.662728 -3.440245 -14.22323
$atom:943 $mol:... @atom:C4 0.0 -7.330175 16.385398 2.113764
$atom:944 $mol:... @atom:C4 0.0 -2.73355 -12.475135 -15.389435
$atom:945 $mol:... @atom:C2 0.0 19.394264 5.425609 -8.822798
$atom:946 $mol:... @atom:C2 0.0 14.44586 4.121469 12.390696
$atom:947 $mol:... @atom:C2 0.0 -2.641472 -18.119175 8.835478
$atom:948 $mol:... @atom:C2 0.0 -2.925248 -6.193164 -16.846956
$atom:949 $mol:... @atom:C2 0.0 -8.385153 20.036831 -3.494157
$atom:950 $mol:... @atom:C2 0.0 -1.663106 18.971221 9.655387
$atom:951 $mol:... @atom:C2 0.0 2.813591 -17.854972 12.538836
$atom:952 $mol:... @atom:C2 0.0 -1.015645 10.055509 -13.809281
$atom:953 $mol:... @atom:C2 0.0 -1.86753 10.153083 13.419722
$atom:954 $mol:... @atom:C2 0.0 7.83728 14.218905 9.886146
$atom:955 $mol:... @atom:C2 0.0 20.122204 2.313237 -2.728889
$atom:956 $mol:... @atom:C2 0.0 5.809693 9.032382 13.696312
$atom:957 $mol:... @atom:C2 0.0 1.706417 10.67513 14.669285
$atom:958 $mol:... @atom:C2 0.0 -14.127511 -6.497838 -12.16917
$atom:959 $mol:... @atom:C2 0.0 -17.898706 -3.807098 6.0627
$atom:960 $mol:... @atom:C2 0.0 13.784579 -8.388195 -5.901097
$atom:961 $mol:... @atom:C2 0.0 -0.17231 8.192461 15.763243
$atom:962 $mol:... @atom:C2 0.0 -2.697085 -17.309517 -6.854191
$atom:963 $mol:... @atom:C2 0.0 4.474376 18.647168 3.555064
$atom:964 $mol:... @atom:C2 0.0 9.034158 2.548565 -19.896451
$atom:965 $mol:... @atom:C2 0.0 2.865671 -17.413488 2.607041
$atom:966 $mol:... @atom:C2 0.0 -3.840664 9.56761 -15.449913
$atom:967 $mol:... @atom:C2 0.0 13.500062 8.286811 -4.408321
$atom:968 $mol:... @atom:C2 0.0 -4.679297 -14.734362 -13.011809
$atom:969 $mol:... @atom:C2 0.0 7.916892 -6.245257 -14.34322
$atom:970 $mol:... @atom:C2 0.0 -15.748596 11.771529 6.090063
$atom:971 $mol:... @atom:C2 0.0 -9.570153 -3.789711 18.115624
$atom:972 $mol:... @atom:C2 0.0 7.934763 16.103579 -8.623314
$atom:973 $mol:... @atom:C2 0.0 -6.470097 -1.763724 17.843235
$atom:974 $mol:... @atom:C2 0.0 11.754304 -13.064541 -1.109085
$atom:975 $mol:... @atom:C2 0.0 -6.184629 -12.768421 -9.130099
$atom:976 $mol:... @atom:C2 0.0 6.453179 -16.138156 8.120514
$atom:977 $mol:... @atom:C2 0.0 -7.993718 18.676579 -7.975393
$atom:978 $mol:... @atom:C2 0.0 9.940551 -17.810033 -8.166282
$atom:979 $mol:... @atom:C2 0.0 -13.413572 -11.854254 7.149666
$atom:980 $mol:... @atom:C2 0.0 -2.409129 -4.821986 -21.327793
$atom:981 $mol:... @atom:C2 0.0 -10.87785 3.309329 -18.832832
$atom:982 $mol:... @atom:C2 0.0 14.47149 12.553647 -10.263705
$atom:983 $mol:... @atom:C2 0.0 10.022497 17.603336 6.960637
$atom:984 $mol:... @atom:C2 0.0 2.292906 0.64084 -18.668518
  }

  # bond-id    atom-id1  atom-id2

  write("Data Bond List") {
$bond:1 $atom:21 $atom:219
$bond:2 $atom:125 $atom:213
$bond:3 $atom:172 $atom:971
$bond:4 $atom:255 $atom:949
$bond:5 $atom:95 $atom:131
$bond:6 $atom:156 $atom:240
$bond:7 $atom:101 $atom:124
$bond:8 $atom:244 $atom:951
$bond:9 $atom:143 $atom:731
$bond:10 $atom:19 $atom:48
$bond:11 $atom:205 $atom:266
$bond:12 $atom:76 $atom:217
$bond:13 $atom:832 $atom:946
$bond:14 $atom:231 $atom:257
$bond:15 $atom:127 $atom:258
$bond:16 $atom:45 $atom:158
$bond:17 $atom:19 $atom:39
$bond:18 $atom:72 $atom:190
$bond:19 $atom:169 $atom:822
$bond:20 $atom:150 $atom:946
$bond:21 $atom:101 $atom:170
$bond:22 $atom:26 $atom:220
$bond:23 $atom:190 $atom:196
$bond:24 $atom:949 $atom:977
$bond:25 $atom:716 $atom:743
$bond:26 $atom:267 $atom:958
$bond:27 $atom:14 $atom:125
$bond:28 $atom:136 $atom:161
$bond:29 $atom:44 $atom:269
$bond:30 $atom:254 $atom:961
$bond:31 $atom:228 $atom:936
$bond:32 $atom:143 $atom:196
$bond:33 $atom:155 $atom:243
$bond:34 $atom:151 $atom:217
$bond:35 $atom:30 $atom:283
$bond:36 $atom:5 $atom:223
$bond:37 $atom:141 $atom:228
$bond:38 $atom:257 $atom:764
$bond:39 $atom:154 $atom:718
$bond:40 $atom:63 $atom:756
$bond:41 $atom:40 $atom:68
$bond:42 $atom:44 $atom:55
$bond:43 $atom:14 $atom:838
$bond:44 $atom:459 $atom:745
$bond:45 $atom:65 $atom:286
$bond:46 $atom:177 $atom:775
$bond:47 $atom:33 $atom:254
$bond:48 $atom:106 $atom:731
$bond:49 $atom:13 $atom:218
$bond:50 $atom:5 $atom:717
$bond:51 $atom:186 $atom:198
$bond:52 $atom:152 $atom:850
$bond:53 $atom:854 $atom:936
$bond:54 $atom:160 $atom:169
$bond:55 $atom:69 $atom:744
$bond:56 $atom:98 $atom:787
$bond:57 $atom:7 $atom:126
$bond:58 $atom:4 $atom:249
$bond:59 $atom:277 $atom:869
$bond:60 $atom:201 $atom:250
$bond:61 $atom:257 $atom:260
$bond:62 $atom:4 $atom:253
$bond:63 $atom:36 $atom:73
$bond:64 $atom:154 $atom:239
$bond:65 $atom:752 $atom:945
$bond:66 $atom:196 $atom:859
$bond:67 $atom:63 $atom:156
$bond:68 $atom:35 $atom:738
$bond:69 $atom:97 $atom:884
$bond:70 $atom:923 $atom:957
$bond:71 $atom:738 $atom:850
$bond:72 $atom:104 $atom:237
$bond:73 $atom:27 $atom:108
$bond:74 $atom:101 $atom:131
$bond:75 $atom:188 $atom:263
$bond:76 $atom:427 $atom:495
$bond:77 $atom:897 $atom:973
$bond:78 $atom:66 $atom:111
$bond:79 $atom:286 $atom:971
$bond:80 $atom:103 $atom:157
$bond:81 $atom:216 $atom:255
$bond:82 $atom:350 $atom:441
$bond:83 $atom:114 $atom:279
$bond:84 $atom:86 $atom:687
$bond:85 $atom:133 $atom:843
$bond:86 $atom:77 $atom:951
$bond:87 $atom:126 $atom:922
$bond:88 $atom:108 $atom:834
$bond:89 $atom:62 $atom:140
$bond:90 $atom:68 $atom:954
$bond:91 $atom:87 $atom:770
$bond:92 $atom:190 $atom:964
$bond:93 $atom:781 $atom:868
$bond:94 $atom:687 $atom:707
$bond:95 $atom:758 $atom:880
$bond:96 $atom:397 $atom:721
$bond:97 $atom:8 $atom:205
$bond:98 $atom:238 $atom:276
$bond:99 $atom:217 $atom:219
$bond:100 $atom:100 $atom:225
$bond:101 $atom:59 $atom:973
$bond:102 $atom:17 $atom:187
$bond:103 $atom:663 $atom:860
$bond:104 $atom:27 $atom:930
$bond:105 $atom:132 $atom:797
$bond:106 $atom:660 $atom:817
$bond:107 $atom:59 $atom:767
$bond:108 $atom:78 $atom:687
$bond:109 $atom:460 $atom:566
$bond:110 $atom:120 $atom:228
$bond:111 $atom:13 $atom:706
$bond:112 $atom:8 $atom:108
$bond:113 $atom:834 $atom:937
$bond:114 $atom:826 $atom:961
$bond:115 $atom:207 $atom:217
$bond:116 $atom:175 $atom:203
$bond:117 $atom:120 $atom:141
$bond:118 $atom:261 $atom:941
$bond:119 $atom:320 $atom:345
$bond:120 $atom:269 $atom:976
$bond:121 $atom:370 $atom:627
$bond:122 $atom:383 $atom:631
$bond:123 $atom:132 $atom:280
$bond:124 $atom:221 $atom:860
$bond:125 $atom:629 $atom:660
$bond:126 $atom:136 $atom:251
$bond:127 $atom:119 $atom:409
$bond:128 $atom:190 $atom:259
$bond:129 $atom:226 $atom:751
$bond:130 $atom:191 $atom:868
$bond:131 $atom:283 $atom:685
$bond:132 $atom:239 $atom:283
$bond:133 $atom:224 $atom:796
$bond:134 $atom:589 $atom:815
$bond:135 $atom:361 $atom:777
$bond:136 $atom:176 $atom:257
$bond:137 $atom:120 $atom:174
$bond:138 $atom:67 $atom:284
$bond:139 $atom:397 $atom:683
$bond:140 $atom:81 $atom:931
$bond:141 $atom:721 $atom:859
$bond:142 $atom:167 $atom:271
$bond:143 $atom:204 $atom:264
$bond:144 $atom:105 $atom:743
$bond:145 $atom:863 $atom:955
$bond:146 $atom:98 $atom:147
$bond:147 $atom:331 $atom:515
$bond:148 $atom:222 $atom:254
$bond:149 $atom:166 $atom:955
$bond:150 $atom:663 $atom:811
$bond:151 $atom:119 $atom:693
$bond:152 $atom:279 $atom:926
$bond:153 $atom:169 $atom:200
$bond:154 $atom:61 $atom:104
$bond:155 $atom:89 $atom:107
$bond:156 $atom:322 $atom:706
$bond:157 $atom:128 $atom:828
$bond:158 $atom:21 $atom:383
$bond:159 $atom:677 $atom:723
$bond:160 $atom:803 $atom:979
$bond:161 $atom:714 $atom:829
$bond:162 $atom:174 $atom:966
$bond:163 $atom:3 $atom:98
$bond:164 $atom:690 $atom:969
$bond:165 $atom:690 $atom:717
$bond:166 $atom:558 $atom:972
$bond:167 $atom:82 $atom:972
$bond:168 $atom:371 $atom:678
$bond:169 $atom:279 $atom:941
$bond:170 $atom:613 $atom:910
$bond:171 $atom:58 $atom:246
$bond:172 $atom:64 $atom:215
$bond:173 $atom:423 $atom:465
$bond:174 $atom:170 $atom:751
$bond:175 $atom:183 $atom:288
$bond:176 $atom:82 $atom:873
$bond:177 $atom:383 $atom:601
$bond:178 $atom:36 $atom:690
$bond:179 $atom:389 $atom:397
$bond:180 $atom:60 $atom:200
$bond:181 $atom:127 $atom:781
$bond:182 $atom:88 $atom:901
$bond:183 $atom:282 $atom:904
$bond:184 $atom:716 $atom:858
$bond:185 $atom:22 $atom:189
$bond:186 $atom:37 $atom:160
$bond:187 $atom:460 $atom:696
$bond:188 $atom:94 $atom:238
$bond:189 $atom:58 $atom:710
$bond:190 $atom:172 $atom:286
$bond:191 $atom:439 $atom:587
$bond:192 $atom:174 $atom:697
$bond:193 $atom:127 $atom:167
$bond:194 $atom:135 $atom:195
$bond:195 $atom:824 $atom:865
$bond:196 $atom:126 $atom:933
$bond:197 $atom:351 $atom:613
$bond:198 $atom:150 $atom:217
$bond:199 $atom:97 $atom:137
$bond:200 $atom:173 $atom:183
$bond:201 $atom:226 $atom:908
$bond:202 $atom:694 $atom:847
$bond:203 $atom:92 $atom:743
$bond:204 $atom:84 $atom:151
$bond:205 $atom:2 $atom:818
$bond:206 $atom:257 $atom:971
$bond:207 $atom:48 $atom:166
$bond:208 $atom:652 $atom:742
$bond:209 $atom:808 $atom:878
$bond:210 $atom:81 $atom:972
$bond:211 $atom:925 $atom:964
$bond:212 $atom:383 $atom:733
$bond:213 $atom:922 $atom:970
$bond:214 $atom:28 $atom:950
$bond:215 $atom:892 $atom:894
$bond:216 $atom:748 $atom:858
$bond:217 $atom:630 $atom:644
$bond:218 $atom:158 $atom:873
$bond:219 $atom:832 $atom:879
$bond:220 $atom:355 $atom:751
$bond:221 $atom:200 $atom:822
$bond:222 $atom:510 $atom:875
$bond:223 $atom:115 $atom:775
$bond:224 $atom:321 $atom:509
$bond:225 $atom:554 $atom:796
$bond:226 $atom:910 $atom:914
$bond:227 $atom:37 $atom:109
$bond:228 $atom:535 $atom:885
$bond:229 $atom:15 $atom:724
$bond:230 $atom:300 $atom:415
$bond:231 $atom:168 $atom:946
$bond:232 $atom:57 $atom:67
$bond:233 $atom:325 $atom:501
$bond:234 $atom:152 $atom:181
$bond:235 $atom:652 $atom:868
$bond:236 $atom:4 $atom:121
$bond:237 $atom:737 $atom:796
$bond:238 $atom:771 $atom:979
$bond:239 $atom:42 $atom:148
$bond:240 $atom:37 $atom:740
$bond:241 $atom:46 $atom:273
$bond:242 $atom:116 $atom:734
$bond:243 $atom:261 $atom:922
$bond:244 $atom:128 $atom:831
$bond:245 $atom:606 $atom:678
$bond:246 $atom:178 $atom:270
$bond:247 $atom:24 $atom:179
$bond:248 $atom:8 $atom:841
$bond:249 $atom:236 $atom:947
$bond:250 $atom:85 $atom:977
$bond:251 $atom:691 $atom:958
$bond:252 $atom:126 $atom:970
$bond:253 $atom:459 $atom:677
$bond:254 $atom:777 $atom:832
$bond:255 $atom:90 $atom:281
$bond:256 $atom:153 $atom:287
$bond:257 $atom:453 $atom:931
$bond:258 $atom:231 $atom:973
$bond:259 $atom:764 $atom:914
$bond:260 $atom:33 $atom:744
$bond:261 $atom:458 $atom:539
$bond:262 $atom:248 $atom:811
$bond:263 $atom:57 $atom:929
$bond:264 $atom:323 $atom:569
$bond:265 $atom:39 $atom:879
$bond:266 $atom:628 $atom:829
$bond:267 $atom:163 $atom:982
$bond:268 $atom:346 $atom:501
$bond:269 $atom:159 $atom:791
$bond:270 $atom:183 $atom:968
$bond:271 $atom:333 $atom:841
$bond:272 $atom:193 $atom:215
$bond:273 $atom:208 $atom:965
$bond:274 $atom:251 $atom:937
$bond:275 $atom:459 $atom:789
$bond:276 $atom:571 $atom:696
$bond:277 $atom:700 $atom:843
$bond:278 $atom:73 $atom:111
$bond:279 $atom:69 $atom:880
$bond:280 $atom:125 $atom:804
$bond:281 $atom:31 $atom:918
$bond:282 $atom:84 $atom:737
$bond:283 $atom:370 $atom:689
$bond:284 $atom:252 $atom:799
$bond:285 $atom:479 $atom:631
$bond:286 $atom:460 $atom:860
$bond:287 $atom:353 $atom:637
$bond:288 $atom:15 $atom:66
$bond:289 $atom:187 $atom:876
$bond:290 $atom:419 $atom:493
$bond:291 $atom:328 $atom:956
$bond:292 $atom:149 $atom:184
$bond:293 $atom:781 $atom:978
$bond:294 $atom:321 $atom:471
$bond:295 $atom:31 $atom:873
$bond:296 $atom:127 $atom:776
$bond:297 $atom:760 $atom:919
$bond:298 $atom:17 $atom:970
$bond:299 $atom:247 $atom:847
$bond:300 $atom:136 $atom:266
$bond:301 $atom:18 $atom:709
$bond:302 $atom:334 $atom:893
$bond:303 $atom:888 $atom:951
$bond:304 $atom:335 $atom:927
$bond:305 $atom:75 $atom:427
$bond:306 $atom:847 $atom:962
$bond:307 $atom:415 $atom:643
$bond:308 $atom:10 $atom:45
$bond:309 $atom:212 $atom:959
$bond:310 $atom:792 $atom:956
$bond:311 $atom:745 $atom:756
$bond:312 $atom:120 $atom:146
$bond:313 $atom:723 $atom:858
$bond:314 $atom:122 $atom:794
$bond:315 $atom:581 $atom:613
$bond:316 $atom:30 $atom:912
$bond:317 $atom:99 $atom:815
$bond:318 $atom:77 $atom:93
$bond:319 $atom:434 $atom:689
$bond:320 $atom:792 $atom:954
$bond:321 $atom:122 $atom:720
$bond:322 $atom:34 $atom:888
$bond:323 $atom:241 $atom:934
$bond:324 $atom:906 $atom:964
$bond:325 $atom:70 $atom:400
$bond:326 $atom:798 $atom:814
$bond:327 $atom:390 $atom:808
$bond:328 $atom:65 $atom:177
$bond:329 $atom:310 $atom:349
$bond:330 $atom:366 $atom:413
$bond:331 $atom:699 $atom:786
$bond:332 $atom:120 $atom:180
$bond:333 $atom:351 $atom:528
$bond:334 $atom:16 $atom:46
$bond:335 $atom:783 $atom:960
$bond:336 $atom:74 $atom:147
$bond:337 $atom:103 $atom:796
$bond:338 $atom:799 $atom:847
$bond:339 $atom:78 $atom:199
$bond:340 $atom:563 $atom:588
$bond:341 $atom:150 $atom:696
$bond:342 $atom:69 $atom:142
$bond:343 $atom:112 $atom:234
$bond:344 $atom:50 $atom:829
$bond:345 $atom:90 $atom:335
$bond:346 $atom:261 $atom:455
$bond:347 $atom:92 $atom:830
$bond:348 $atom:148 $atom:773
$bond:349 $atom:240 $atom:740
$bond:350 $atom:320 $atom:402
$bond:351 $atom:53 $atom:684
$bond:352 $atom:581 $atom:833
$bond:353 $atom:255 $atom:935
$bond:354 $atom:57 $atom:269
$bond:355 $atom:251 $atom:472
$bond:356 $atom:347 $atom:931
$bond:357 $atom:426 $atom:601
$bond:358 $atom:706 $atom:845
$bond:359 $atom:250 $atom:688
$bond:360 $atom:117 $atom:891
$bond:361 $atom:533 $atom:681
$bond:362 $atom:481 $atom:509
$bond:363 $atom:4 $atom:694
$bond:364 $atom:71 $atom:907
$bond:365 $atom:182 $atom:233
$bond:366 $atom:96 $atom:249
$bond:367 $atom:875 $atom:924
$bond:368 $atom:505 $atom:523
$bond:369 $atom:7 $atom:933
$bond:370 $atom:851 $atom:867
$bond:371 $atom:434 $atom:671
$bond:372 $atom:430 $atom:596
$bond:373 $atom:203 $atom:818
$bond:374 $atom:845 $atom:873
$bond:375 $atom:76 $atom:207
$bond:376 $atom:487 $atom:602
$bond:377 $atom:59 $atom:874
$bond:378 $atom:526 $atom:543
$bond:379 $atom:315 $atom:343
$bond:380 $atom:82 $atom:158
$bond:381 $atom:877 $atom:939
$bond:382 $atom:39 $atom:919
$bond:383 $atom:17 $atom:519
$bond:384 $atom:146 $atom:180
$bond:385 $atom:188 $atom:216
$bond:386 $atom:942 $atom:969
$bond:387 $atom:268 $atom:278
$bond:388 $atom:402 $atom:628
$bond:389 $atom:564 $atom:861
$bond:390 $atom:151 $atom:813
$bond:391 $atom:416 $atom:524
$bond:392 $atom:933 $atom:970
$bond:393 $atom:235 $atom:896
$bond:394 $atom:515 $atom:801
$bond:395 $atom:702 $atom:734
$bond:396 $atom:631 $atom:681
$bond:397 $atom:745 $atom:789
$bond:398 $atom:452 $atom:602
$bond:399 $atom:430 $atom:896
$bond:400 $atom:66 $atom:88
$bond:401 $atom:19 $atom:919
$bond:402 $atom:252 $atom:965
$bond:403 $atom:388 $atom:867
$bond:404 $atom:43 $atom:130
$bond:405 $atom:115 $atom:761
$bond:406 $atom:577 $atom:683
$bond:407 $atom:314 $atom:401
$bond:408 $atom:133 $atom:700
$bond:409 $atom:506 $atom:523
$bond:410 $atom:510 $atom:588
$bond:411 $atom:68 $atom:225
$bond:412 $atom:464 $atom:569
$bond:413 $atom:937 $atom:939
$bond:414 $atom:86 $atom:849
$bond:415 $atom:482 $atom:960
$bond:416 $atom:685 $atom:956
$bond:417 $atom:123 $atom:245
$bond:418 $atom:596 $atom:891
$bond:419 $atom:69 $atom:874
$bond:420 $atom:820 $atom:848
$bond:421 $atom:85 $atom:218
$bond:422 $atom:479 $atom:533
$bond:423 $atom:723 $atom:784
$bond:424 $atom:503 $atom:651
$bond:425 $atom:698 $atom:957
$bond:426 $atom:390 $atom:735
$bond:427 $atom:503 $atom:918
$bond:428 $atom:892 $atom:935
$bond:429 $atom:574 $atom:589
$bond:430 $atom:303 $atom:349
$bond:431 $atom:28 $atom:746
$bond:432 $atom:693 $atom:944
$bond:433 $atom:117 $atom:226
$bond:434 $atom:116 $atom:875
$bond:435 $atom:38 $atom:277
$bond:436 $atom:481 $atom:520
$bond:437 $atom:730 $atom:865
$bond:438 $atom:836 $atom:885
$bond:439 $atom:99 $atom:912
$bond:440 $atom:355 $atom:816
$bond:441 $atom:38 $atom:125
$bond:442 $atom:170 $atom:816
$bond:443 $atom:439 $atom:540
$bond:444 $atom:403 $atom:831
$bond:445 $atom:371 $atom:406
$bond:446 $atom:344 $atom:376
$bond:447 $atom:25 $atom:896
$bond:448 $atom:346 $atom:416
$bond:449 $atom:588 $atom:864
$bond:450 $atom:639 $atom:877
$bond:451 $atom:462 $atom:597
$bond:452 $atom:430 $atom:516
$bond:453 $atom:60 $atom:169
$bond:454 $atom:130 $atom:695
$bond:455 $atom:763 $atom:805
$bond:456 $atom:342 $atom:673
$bond:457 $atom:50 $atom:411
$bond:458 $atom:128 $atom:712
$bond:459 $atom:38 $atom:213
$bond:460 $atom:63 $atom:947
$bond:461 $atom:338 $atom:368
$bond:462 $atom:459 $atom:539
$bond:463 $atom:775 $atom:862
$bond:464 $atom:559 $atom:857
$bond:465 $atom:469 $atom:583
$bond:466 $atom:394 $atom:695
$bond:467 $atom:352 $atom:423
$bond:468 $atom:278 $atom:893
$bond:469 $atom:525 $atom:539
$bond:470 $atom:876 $atom:970
$bond:471 $atom:206 $atom:901
$bond:472 $atom:650 $atom:691
$bond:473 $atom:208 $atom:242
$bond:474 $atom:328 $atom:479
$bond:475 $atom:38 $atom:780
$bond:476 $atom:12 $atom:179
$bond:477 $atom:627 $atom:868
$bond:478 $atom:303 $atom:386
$bond:479 $atom:657 $atom:737
$bond:480 $atom:389 $atom:468
$bond:481 $atom:1 $atom:595
$bond:482 $atom:85 $atom:185
$bond:483 $atom:701 $atom:902
$bond:484 $atom:164 $atom:966
$bond:485 $atom:32 $atom:814
$bond:486 $atom:767 $atom:874
$bond:487 $atom:545 $atom:612
$bond:488 $atom:721 $atom:925
$bond:489 $atom:20 $atom:948
$bond:490 $atom:261 $atom:754
$bond:491 $atom:146 $atom:174
$bond:492 $atom:187 $atom:285
$bond:493 $atom:173 $atom:288
$bond:494 $atom:123 $atom:921
$bond:495 $atom:363 $atom:753
$bond:496 $atom:536 $atom:755
$bond:497 $atom:257 $atom:973
$bond:498 $atom:803 $atom:819
$bond:499 $atom:113 $atom:925
$bond:500 $atom:822 $atom:861
$bond:501 $atom:36 $atom:111
$bond:502 $atom:460 $atom:551
$bond:503 $atom:57 $atom:282
$bond:504 $atom:723 $atom:878
$bond:505 $atom:497 $atom:889
$bond:506 $atom:953 $atom:957
$bond:507 $atom:566 $atom:763
$bond:508 $atom:213 $atom:838
$bond:509 $atom:56 $atom:710
$bond:510 $atom:263 $atom:814
$bond:511 $atom:50 $atom:201
$bond:512 $atom:202 $atom:273
$bond:513 $atom:555 $atom:662
$bond:514 $atom:590 $atom:682
$bond:515 $atom:121 $atom:249
$bond:516 $atom:233 $atom:711
$bond:517 $atom:583 $atom:680
$bond:518 $atom:129 $atom:238
$bond:519 $atom:98 $atom:792
$bond:520 $atom:41 $atom:67
$bond:521 $atom:194 $atom:725
$bond:522 $atom:371 $atom:545
$bond:523 $atom:944 $atom:968
$bond:524 $atom:156 $atom:756
$bond:525 $atom:322 $atom:638
$bond:526 $atom:47 $atom:123
$bond:527 $atom:582 $atom:622
$bond:528 $atom:787 $atom:792
$bond:529 $atom:113 $atom:684
$bond:530 $atom:80 $atom:782
$bond:531 $atom:86 $atom:274
$bond:532 $atom:361 $atom:879
$bond:533 $atom:195 $atom:250
$bond:534 $atom:886 $atom:889
$bond:535 $atom:33 $atom:69
$bond:536 $atom:221 $atom:946
$bond:537 $atom:406 $atom:545
$bond:538 $atom:463 $atom:584
$bond:539 $atom:398 $atom:526
$bond:540 $atom:657 $atom:919
$bond:541 $atom:118 $atom:189
$bond:542 $atom:247 $atom:271
$bond:543 $atom:346 $atom:430
$bond:544 $atom:48 $atom:91
$bond:545 $atom:490 $atom:655
$bond:546 $atom:444 $atom:605
$bond:547 $atom:780 $atom:804
$bond:548 $atom:110 $atom:271
$bond:549 $atom:906 $atom:925
$bond:550 $atom:470 $atom:554
$bond:551 $atom:790 $atom:830
$bond:552 $atom:131 $atom:727
$bond:553 $atom:741 $atom:779
$bond:554 $atom:708 $atom:882
$bond:555 $atom:881 $atom:963
$bond:556 $atom:139 $atom:243
$bond:557 $atom:425 $atom:504
$bond:558 $atom:347 $atom:453
$bond:559 $atom:401 $atom:626
$bond:560 $atom:439 $atom:563
$bond:561 $atom:431 $atom:517
$bond:562 $atom:366 $atom:423
$bond:563 $atom:145 $atom:240
$bond:564 $atom:314 $atom:344
$bond:565 $atom:51 $atom:693
$bond:566 $atom:166 $atom:820
$bond:567 $atom:176 $atom:231
$bond:568 $atom:288 $atom:759
$bond:569 $atom:343 $atom:386
$bond:570 $atom:470 $atom:504
$bond:571 $atom:134 $atom:913
$bond:572 $atom:491 $atom:615
$bond:573 $atom:565 $atom:588
$bond:574 $atom:570 $atom:594
$bond:575 $atom:428 $atom:446
$bond:576 $atom:495 $atom:608
$bond:577 $atom:349 $atom:386
$bond:578 $atom:721 $atom:906
$bond:579 $atom:16 $atom:71
$bond:580 $atom:717 $atom:969
$bond:581 $atom:131 $atom:959
$bond:582 $atom:185 $atom:918
$bond:583 $atom:539 $atom:612
$bond:584 $atom:332 $atom:497
$bond:585 $atom:344 $atom:489
$bond:586 $atom:562 $atom:810
$bond:587 $atom:485 $atom:686
$bond:588 $atom:560 $atom:605
$bond:589 $atom:808 $atom:884
$bond:590 $atom:536 $atom:869
$bond:591 $atom:859 $atom:867
$bond:592 $atom:5 $atom:705
$bond:593 $atom:922 $atom:941
$bond:594 $atom:356 $atom:463
$bond:595 $atom:275 $atom:279
$bond:596 $atom:31 $atom:141
$bond:597 $atom:726 $atom:762
$bond:598 $atom:778 $atom:781
$bond:599 $atom:591 $atom:638
$bond:600 $atom:80 $atom:138
$bond:601 $atom:390 $atom:437
$bond:602 $atom:373 $atom:886
$bond:603 $atom:57 $atom:284
$bond:604 $atom:716 $atom:748
$bond:605 $atom:543 $atom:662
$bond:606 $atom:793 $atom:862
$bond:607 $atom:325 $atom:579
$bond:608 $atom:306 $atom:342
$bond:609 $atom:417 $atom:516
$bond:610 $atom:249 $atom:878
$bond:611 $atom:266 $atom:972
$bond:612 $atom:749 $atom:777
$bond:613 $atom:550 $atom:762
$bond:614 $atom:599 $atom:623
$bond:615 $atom:367 $atom:682
$bond:616 $atom:821 $atom:823
$bond:617 $atom:437 $atom:735
$bond:618 $atom:540 $atom:605
$bond:619 $atom:551 $atom:673
$bond:620 $atom:691 $atom:779
$bond:621 $atom:410 $atom:600
$bond:622 $atom:640 $atom:694
$bond:623 $atom:686 $atom:736
$bond:624 $atom:444 $atom:682
$bond:625 $atom:346 $atom:348
$bond:626 $atom:5 $atom:179
$bond:627 $atom:167 $atom:288
$bond:628 $atom:367 $atom:506
$bond:629 $atom:215 $atom:685
$bond:630 $atom:750 $atom:870
$bond:631 $atom:209 $atom:798
$bond:632 $atom:537 $atom:855
$bond:633 $atom:35 $atom:850
$bond:634 $atom:181 $atom:837
$bond:635 $atom:688 $atom:779
$bond:636 $atom:882 $atom:900
$bond:637 $atom:465 $atom:579
$bond:638 $atom:94 $atom:684
$bond:639 $atom:29 $atom:871
$bond:640 $atom:894 $atom:943
$bond:641 $atom:367 $atom:445
$bond:642 $atom:519 $atom:611
$bond:643 $atom:342 $atom:570
$bond:644 $atom:358 $atom:661
$bond:645 $atom:212 $atom:726
$bond:646 $atom:724 $atom:942
$bond:647 $atom:374 $atom:545
$bond:648 $atom:146 $atom:731
$bond:649 $atom:162 $atom:728
$bond:650 $atom:341 $atom:377
$bond:651 $atom:268 $atom:821
$bond:652 $atom:476 $atom:772
$bond:653 $atom:79 $atom:144
$bond:654 $atom:365 $atom:432
$bond:655 $atom:434 $atom:794
$bond:656 $atom:360 $atom:651
$bond:657 $atom:198 $atom:771
$bond:658 $atom:637 $atom:784
$bond:659 $atom:460 $atom:471
$bond:660 $atom:828 $atom:831
$bond:661 $atom:749 $atom:832
$bond:662 $atom:37 $atom:719
$bond:663 $atom:349 $atom:357
$bond:664 $atom:435 $atom:529
$bond:665 $atom:622 $atom:831
$bond:666 $atom:419 $atom:669
$bond:667 $atom:762 $atom:864
$bond:668 $atom:867 $atom:952
$bond:669 $atom:236 $atom:242
$bond:670 $atom:236 $atom:789
$bond:671 $atom:559 $atom:567
$bond:672 $atom:706 $atom:935
$bond:673 $atom:329 $atom:499
$bond:674 $atom:1 $atom:781
$bond:675 $atom:971 $atom:973
$bond:676 $atom:419 $atom:715
$bond:677 $atom:377 $atom:594
$bond:678 $atom:334 $atom:625
$bond:679 $atom:204 $atom:786
$bond:680 $atom:554 $atom:827
$bond:681 $atom:355 $atom:553
$bond:682 $atom:443 $atom:676
$bond:683 $atom:703 $atom:843
$bond:684 $atom:343 $atom:450
$bond:685 $atom:234 $atom:981
$bond:686 $atom:323 $atom:594
$bond:687 $atom:145 $atom:244
$bond:688 $atom:183 $atom:759
$bond:689 $atom:80 $atom:852
$bond:690 $atom:558 $atom:695
$bond:691 $atom:121 $atom:694
$bond:692 $atom:581 $atom:861
$bond:693 $atom:571 $atom:856
$bond:694 $atom:718 $atom:749
$bond:695 $atom:836 $atom:943
$bond:696 $atom:473 $atom:607
$bond:697 $atom:295 $atom:473
$bond:698 $atom:67 $atom:929
$bond:699 $atom:142 $atom:280
$bond:700 $atom:46 $atom:720
$bond:701 $atom:924 $atom:933
$bond:702 $atom:579 $atom:656
$bond:703 $atom:137 $atom:808
$bond:704 $atom:227 $atom:255
$bond:705 $atom:857 $atom:927
$bond:706 $atom:553 $atom:586
$bond:707 $atom:412 $atom:746
$bond:708 $atom:628 $atom:896
$bond:709 $atom:441 $atom:475
$bond:710 $atom:145 $atom:947
$bond:711 $atom:696 $atom:860
$bond:712 $atom:53 $atom:925
$bond:713 $atom:2 $atom:135
$bond:714 $atom:249 $atom:828
$bond:715 $atom:10 $atom:100
$bond:716 $atom:399 $atom:405
$bond:717 $atom:401 $atom:466
$bond:718 $atom:639 $atom:711
$bond:719 $atom:703 $atom:861
$bond:720 $atom:396 $atom:409
$bond:721 $atom:492 $atom:851
$bond:722 $atom:314 $atom:466
$bond:723 $atom:43 $atom:982
$bond:724 $atom:263 $atom:769
$bond:725 $atom:774 $atom:886
$bond:726 $atom:251 $atom:266
$bond:727 $atom:59 $atom:797
$bond:728 $atom:199 $atom:958
$bond:729 $atom:48 $atom:704
$bond:730 $atom:294 $atom:421
$bond:731 $atom:114 $atom:908
$bond:732 $atom:475 $atom:618
$bond:733 $atom:603 $atom:630
$bond:734 $atom:460 $atom:663
$bond:735 $atom:32 $atom:881
$bond:736 $atom:37 $atom:761
$bond:737 $atom:93 $atom:825
$bond:738 $atom:436 $atom:640
$bond:739 $atom:51 $atom:195
$bond:740 $atom:56 $atom:761
$bond:741 $atom:110 $atom:799
$bond:742 $atom:228 $atom:697
$bond:743 $atom:167 $atom:247
$bond:744 $atom:41 $atom:55
$bond:745 $atom:16 $atom:273
$bond:746 $atom:116 $atom:895
$bond:747 $atom:81 $atom:180
$bond:748 $atom:19 $atom:103
$bond:749 $atom:909 $atom:967
$bond:750 $atom:319 $atom:521
$bond:751 $atom:667 $atom:942
$bond:752 $atom:340 $atom:545
$bond:753 $atom:335 $atom:809
$bond:754 $atom:112 $atom:886
$bond:755 $atom:258 $atom:978
$bond:756 $atom:445 $atom:604
$bond:757 $atom:110 $atom:252
$bond:758 $atom:899 $atom:968
$bond:759 $atom:13 $atom:185
$bond:760 $atom:581 $atom:910
$bond:761 $atom:345 $atom:831
$bond:762 $atom:827 $atom:907
$bond:763 $atom:352 $atom:523
$bond:764 $atom:810 $atom:919
$bond:765 $atom:886 $atom:927
$bond:766 $atom:339 $atom:567
$bond:767 $atom:230 $atom:898
$bond:768 $atom:404 $atom:558
$bond:769 $atom:768 $atom:870
$bond:770 $atom:726 $atom:766
$bond:771 $atom:65 $atom:109
$bond:772 $atom:645 $atom:661
$bond:773 $atom:329 $atom:504
$bond:774 $atom:227 $atom:892
$bond:775 $atom:83 $atom:921
$bond:776 $atom:331 $atom:519
$bond:777 $atom:179 $atom:905
$bond:778 $atom:284 $atom:904
$bond:779 $atom:715 $atom:730
$bond:780 $atom:326 $atom:665
$bond:781 $atom:456 $atom:635
$bond:782 $atom:109 $atom:160
$bond:783 $atom:223 $atom:428
$bond:784 $atom:542 $atom:557
$bond:785 $atom:63 $atom:236
$bond:786 $atom:294 $atom:659
$bond:787 $atom:334 $atom:610
$bond:788 $atom:844 $atom:901
$bond:789 $atom:184 $atom:207
$bond:790 $atom:26 $atom:252
$bond:791 $atom:564 $atom:700
$bond:792 $atom:337 $atom:607
$bond:793 $atom:43 $atom:695
$bond:794 $atom:479 $atom:551
$bond:795 $atom:325 $atom:437
$bond:796 $atom:154 $atom:749
$bond:797 $atom:804 $atom:871
$bond:798 $atom:64 $atom:787
$bond:799 $atom:215 $atom:272
$bond:800 $atom:448 $atom:456
$bond:801 $atom:490 $atom:662
$bond:802 $atom:783 $atom:870
$bond:803 $atom:211 $atom:805
$bond:804 $atom:464 $atom:548
$bond:805 $atom:528 $atom:606
$bond:806 $atom:840 $atom:871
$bond:807 $atom:667 $atom:913
$bond:808 $atom:423 $atom:581
$bond:809 $atom:515 $atom:519
$bond:810 $atom:242 $atom:965
$bond:811 $atom:693 $atom:968
$bond:812 $atom:52 $atom:796
$bond:813 $atom:208 $atom:929
$bond:814 $atom:265 $atom:724
$bond:815 $atom:848 $atom:863
$bond:816 $atom:397 $atom:414
$bond:817 $atom:474 $atom:658
$bond:818 $atom:658 $atom:661
$bond:819 $atom:336 $atom:600
$bond:820 $atom:184 $atom:882
$bond:821 $atom:581 $atom:761
$bond:822 $atom:143 $atom:146
$bond:823 $atom:375 $atom:461
$bond:824 $atom:99 $atom:438
$bond:825 $atom:230 $atom:840
$bond:826 $atom:621 $atom:668
$bond:827 $atom:357 $atom:380
$bond:828 $atom:869 $atom:885
$bond:829 $atom:74 $atom:328
$bond:830 $atom:446 $atom:602
$bond:831 $atom:730 $atom:837
$bond:832 $atom:703 $atom:719
$bond:833 $atom:153 $atom:890
$bond:834 $atom:454 $atom:546
$bond:835 $atom:856 $atom:882
$bond:836 $atom:621 $atom:641
$bond:837 $atom:58 $atom:726
$bond:838 $atom:287 $atom:900
$bond:839 $atom:480 $atom:509
$bond:840 $atom:128 $atom:201
$bond:841 $atom:392 $atom:513
$bond:842 $atom:456 $atom:648
$bond:843 $atom:475 $atom:939
$bond:844 $atom:276 $atom:920
$bond:845 $atom:372 $atom:570
$bond:846 $atom:174 $atom:952
$bond:847 $atom:575 $atom:666
$bond:848 $atom:540 $atom:563
$bond:849 $atom:309 $atom:433
$bond:850 $atom:592 $atom:614
$bond:851 $atom:304 $atom:633
$bond:852 $atom:7 $atom:846
$bond:853 $atom:458 $atom:888
$bond:854 $atom:106 $atom:859
$bond:855 $atom:492 $atom:984
$bond:856 $atom:350 $atom:638
$bond:857 $atom:184 $atom:732
$bond:858 $atom:759 $atom:812
$bond:859 $atom:429 $atom:541
$bond:860 $atom:438 $atom:574
$bond:861 $atom:779 $atom:818
$bond:862 $atom:451 $atom:599
$bond:863 $atom:102 $atom:741
$bond:864 $atom:505 $atom:563
$bond:865 $atom:104 $atom:175
$bond:866 $atom:846 $atom:895
$bond:867 $atom:695 $atom:837
$bond:868 $atom:119 $atom:223
$bond:869 $atom:580 $atom:668
$bond:870 $atom:35 $atom:143
$bond:871 $atom:63 $atom:243
$bond:872 $atom:5 $atom:948
$bond:873 $atom:211 $atom:733
$bond:874 $atom:552 $atom:626
$bond:875 $atom:414 $atom:680
$bond:876 $atom:629 $atom:817
$bond:877 $atom:869 $atom:977
$bond:878 $atom:338 $atom:649
$bond:879 $atom:573 $atom:941
$bond:880 $atom:192 $atom:241
$bond:881 $atom:831 $atom:975
$bond:882 $atom:814 $atom:950
$bond:883 $atom:388 $atom:541
$bond:884 $atom:51 $atom:968
$bond:885 $atom:745 $atom:947
$bond:886 $atom:496 $atom:593
$bond:887 $atom:14 $atom:804
$bond:888 $atom:516 $atom:586
$bond:889 $atom:422 $atom:598
$bond:890 $atom:496 $atom:686
$bond:891 $atom:442 $atom:499
$bond:892 $atom:89 $atom:783
$bond:893 $atom:392 $atom:574
$bond:894 $atom:80 $atom:211
$bond:895 $atom:235 $atom:887
$bond:896 $atom:757 $atom:823
$bond:897 $atom:429 $atom:867
$bond:898 $atom:456 $atom:530
$bond:899 $atom:234 $atom:729
$bond:900 $atom:406 $atom:457
$bond:901 $atom:31 $atom:453
$bond:902 $atom:378 $atom:435
$bond:903 $atom:834 $atom:841
$bond:904 $atom:534 $atom:909
$bond:905 $atom:258 $atom:778
$bond:906 $atom:704 $atom:955
$bond:907 $atom:350 $atom:548
$bond:908 $atom:398 $atom:497
$bond:909 $atom:371 $atom:590
$bond:910 $atom:134 $atom:783
$bond:911 $atom:165 $atom:237
$bond:912 $atom:418 $atom:484
$bond:913 $atom:451 $atom:583
$bond:914 $atom:432 $atom:567
$bond:915 $atom:343 $atom:498
$bond:916 $atom:272 $atom:283
$bond:917 $atom:461 $atom:615
$bond:918 $atom:382 $atom:589
$bond:919 $atom:74 $atom:569
$bond:920 $atom:149 $atom:214
$bond:921 $atom:326 $atom:538
$bond:922 $atom:670 $atom:673
$bond:923 $atom:587 $atom:682
$bond:924 $atom:510 $atom:643
$bond:925 $atom:728 $atom:932
$bond:926 $atom:46 $atom:54
$bond:927 $atom:360 $atom:623
$bond:928 $atom:376 $atom:586
$bond:929 $atom:222 $atom:744
$bond:930 $atom:323 $atom:798
$bond:931 $atom:223 $atom:944
$bond:932 $atom:18 $atom:206
$bond:933 $atom:235 $atom:829
$bond:934 $atom:79 $atom:274
$bond:935 $atom:734 $atom:788
$bond:936 $atom:701 $atom:857
$bond:937 $atom:89 $atom:720
$bond:938 $atom:550 $atom:726
$bond:939 $atom:147 $atom:798
$bond:940 $atom:15 $atom:942
$bond:941 $atom:354 $atom:635
$bond:942 $atom:596 $atom:795
$bond:943 $atom:395 $atom:630
$bond:944 $atom:417 $atom:430
$bond:945 $atom:750 $atom:757
$bond:946 $atom:188 $atom:285
$bond:947 $atom:372 $atom:664
$bond:948 $atom:10 $atom:706
$bond:949 $atom:23 $atom:688
$bond:950 $atom:385 $atom:550
$bond:951 $atom:498 $atom:583
$bond:952 $atom:299 $atom:307
$bond:953 $atom:494 $atom:772
$bond:954 $atom:385 $atom:563
$bond:955 $atom:81 $atom:130
$bond:956 $atom:261 $atom:838
$bond:957 $atom:767 $atom:797
$bond:958 $atom:848 $atom:909
$bond:959 $atom:238 $atom:823
$bond:960 $atom:108 $atom:841
$bond:961 $atom:373 $atom:641
$bond:962 $atom:6 $atom:834
$bond:963 $atom:368 $atom:571
$bond:964 $atom:566 $atom:733
$bond:965 $atom:109 $atom:229
$bond:966 $atom:750 $atom:913
$bond:967 $atom:307 $atom:481
$bond:968 $atom:100 $atom:963
$bond:969 $atom:12 $atom:72
$bond:970 $atom:513 $atom:711
$bond:971 $atom:554 $atom:911
$bond:972 $atom:229 $atom:833
$bond:973 $atom:259 $atom:785
$bond:974 $atom:310 $atom:342
$bond:975 $atom:565 $atom:643
$bond:976 $atom:845 $atom:918
$bond:977 $atom:732 $atom:805
$bond:978 $atom:285 $atom:769
$bond:979 $atom:535 $atom:536
$bond:980 $atom:335 $atom:621
$bond:981 $atom:134 $atom:724
$bond:982 $atom:409 $atom:452
$bond:983 $atom:320 $atom:549
$bond:984 $atom:9 $atom:209
$bond:985 $atom:10 $atom:935
$bond:986 $atom:713 $atom:853
$bond:987 $atom:780 $atom:898
$bond:988 $atom:585 $atom:661
$bond:989 $atom:386 $atom:599
$bond:990 $atom:277 $atom:755
$bond:991 $atom:287 $atom:700
$bond:992 $atom:237 $atom:981
$bond:993 $atom:144 $atom:230
$bond:994 $atom:522 $atom:732
$bond:995 $atom:331 $atom:350
$bond:996 $atom:493 $atom:715
$bond:997 $atom:865 $atom:945
$bond:998 $atom:73 $atom:942
$bond:999 $atom:409 $atom:487
$bond:1000 $atom:616 $atom:962
$bond:1001 $atom:356 $atom:604
$bond:1002 $atom:544 $atom:905
$bond:1003 $atom:899 $atom:962
$bond:1004 $atom:667 $atom:928
$bond:1005 $atom:704 $atom:848
$bond:1006 $atom:374 $atom:649
$bond:1007 $atom:606 $atom:914
$bond:1008 $atom:712 $atom:975
$bond:1009 $atom:280 $atom:846
$bond:1010 $atom:282 $atom:907
$bond:1011 $atom:230 $atom:889
$bond:1012 $atom:416 $atom:656
$bond:1013 $atom:364 $atom:582
$bond:1014 $atom:382 $atom:534
$bond:1015 $atom:291 $atom:649
$bond:1016 $atom:411 $atom:691
$bond:1017 $atom:523 $atom:897
$bond:1018 $atom:203 $atom:281
$bond:1019 $atom:118 $atom:857
$bond:1020 $atom:17 $atom:876
$bond:1021 $atom:764 $atom:843
$bond:1022 $atom:83 $atom:883
$bond:1023 $atom:401 $atom:418
$bond:1024 $atom:30 $atom:99
$bond:1025 $atom:340 $atom:615
$bond:1026 $atom:725 $atom:903
$bond:1027 $atom:124 $atom:816
$bond:1028 $atom:212 $atom:766
$bond:1029 $atom:2 $atom:779
$bond:1030 $atom:431 $atom:457
$bond:1031 $atom:424 $atom:437
$bond:1032 $atom:353 $atom:457
$bond:1033 $atom:619 $atom:620
$bond:1034 $atom:858 $atom:862
$bond:1035 $atom:468 $atom:492
$bond:1036 $atom:167 $atom:917
$bond:1037 $atom:466 $atom:638
$bond:1038 $atom:83 $atom:496
$bond:1039 $atom:398 $atom:755
$bond:1040 $atom:553 $atom:646
$bond:1041 $atom:407 $atom:564
$bond:1042 $atom:733 $atom:782
$bond:1043 $atom:330 $atom:572
$bond:1044 $atom:720 $atom:960
$bond:1045 $atom:802 $atom:974
$bond:1046 $atom:461 $atom:578
$bond:1047 $atom:426 $atom:961
$bond:1048 $atom:106 $atom:190
$bond:1049 $atom:94 $atom:765
$bond:1050 $atom:420 $atom:503
$bond:1051 $atom:229 $atom:703
$bond:1052 $atom:368 $atom:374
$bond:1053 $atom:223 $atom:938
$bond:1054 $atom:9 $atom:74
$bond:1055 $atom:572 $atom:640
$bond:1056 $atom:571 $atom:585
$bond:1057 $atom:462 $atom:650
$bond:1058 $atom:530 $atom:592
$bond:1059 $atom:555 $atom:747
$bond:1060 $atom:118 $atom:902
$bond:1061 $atom:418 $atom:591
$bond:1062 $atom:96 $atom:253
$bond:1063 $atom:75 $atom:80
$bond:1064 $atom:244 $atom:947
$bond:1065 $atom:631 $atom:664
$bond:1066 $atom:211 $atom:256
$bond:1067 $atom:881 $atom:935
$bond:1068 $atom:425 $atom:532
$bond:1069 $atom:345 $atom:436
$bond:1070 $atom:290 $atom:649
$bond:1071 $atom:390 $atom:436
$bond:1072 $atom:2 $atom:175
$bond:1073 $atom:569 $atom:681
$bond:1074 $atom:227 $atom:836
$bond:1075 $atom:740 $atom:775
$bond:1076 $atom:699 $atom:865
$bond:1077 $atom:309 $atom:531
$bond:1078 $atom:376 $atom:516
$bond:1079 $atom:148 $atom:907
$bond:1080 $atom:182 $atom:983
$bond:1081 $atom:736 $atom:759
$bond:1082 $atom:405 $atom:665
$bond:1083 $atom:109 $atom:172
$bond:1084 $atom:183 $atom:739
$bond:1085 $atom:387 $atom:568
$bond:1086 $atom:382 $atom:562
$bond:1087 $atom:434 $atom:529
$bond:1088 $atom:76 $atom:805
$bond:1089 $atom:712 $atom:828
$bond:1090 $atom:474 $atom:825
$bond:1091 $atom:408 $atom:766
$bond:1092 $atom:528 $atom:914
$bond:1093 $atom:795 $atom:959
$bond:1094 $atom:329 $atom:391
$bond:1095 $atom:846 $atom:924
$bond:1096 $atom:220 $atom:951
$bond:1097 $atom:684 $atom:920
$bond:1098 $atom:645 $atom:856
$bond:1099 $atom:446 $atom:496
$bond:1100 $atom:12 $atom:984
$bond:1101 $atom:530 $atom:541
$bond:1102 $atom:576 $atom:665
$bond:1103 $atom:48 $atom:810
$bond:1104 $atom:704 $atom:810
$bond:1105 $atom:90 $atom:770
$bond:1106 $atom:291 $atom:587
$bond:1107 $atom:422 $atom:616
$bond:1108 $atom:73 $atom:906
$bond:1109 $atom:731 $atom:859
$bond:1110 $atom:361 $atom:425
$bond:1111 $atom:478 $atom:521
$bond:1112 $atom:427 $atom:606
$bond:1113 $atom:664 $atom:681
$bond:1114 $atom:81 $atom:152
$bond:1115 $atom:318 $atom:457
$bond:1116 $atom:29 $atom:902
$bond:1117 $atom:763 $atom:856
$bond:1118 $atom:310 $atom:481
$bond:1119 $atom:593 $atom:598
$bond:1120 $atom:355 $atom:726
$bond:1121 $atom:193 $atom:221
$bond:1122 $atom:105 $atom:117
$bond:1123 $atom:406 $atom:590
$bond:1124 $atom:839 $atom:940
$bond:1125 $atom:288 $atom:917
$bond:1126 $atom:362 $atom:676
$bond:1127 $atom:149 $atom:153
$bond:1128 $atom:449 $atom:568
$bond:1129 $atom:676 $atom:753
$bond:1130 $atom:547 $atom:679
$bond:1131 $atom:394 $atom:683
$bond:1132 $atom:23 $atom:693
$bond:1133 $atom:645 $atom:658
$bond:1134 $atom:533 $atom:692
$bond:1135 $atom:431 $atom:656
$bond:1136 $atom:253 $atom:962
$bond:1137 $atom:143 $atom:152
$bond:1138 $atom:405 $atom:669
$bond:1139 $atom:311 $atom:318
$bond:1140 $atom:321 $atom:342
$bond:1141 $atom:85 $atom:885
$bond:1142 $atom:23 $atom:779
$bond:1143 $atom:102 $atom:818
$bond:1144 $atom:569 $atom:698
$bond:1145 $atom:418 $atom:552
$bond:1146 $atom:333 $atom:653
$bond:1147 $atom:336 $atom:671
$bond:1148 $atom:748 $atom:862
$bond:1149 $atom:118 $atom:854
$bond:1150 $atom:355 $atom:356
$bond:1151 $atom:130 $atom:181
$bond:1152 $atom:903 $atom:934
$bond:1153 $atom:280 $atom:895
$bond:1154 $atom:268 $atom:757
$bond:1155 $atom:541 $atom:679
$bond:1156 $atom:110 $atom:155
$bond:1157 $atom:385 $atom:523
$bond:1158 $atom:245 $atom:978
$bond:1159 $atom:503 $atom:873
$bond:1160 $atom:843 $atom:914
$bond:1161 $atom:506 $atom:613
$bond:1162 $atom:436 $atom:637
$bond:1163 $atom:230 $atom:729
$bond:1164 $atom:306 $atom:317
$bond:1165 $atom:538 $atom:932
$bond:1166 $atom:544 $atom:602
$bond:1167 $atom:519 $atom:630
$bond:1168 $atom:953 $atom:961
$bond:1169 $atom:459 $atom:578
$bond:1170 $atom:513 $atom:915
$bond:1171 $atom:168 $atom:215
$bond:1172 $atom:396 $atom:547
$bond:1173 $atom:481 $atom:518
$bond:1174 $atom:153 $atom:214
$bond:1175 $atom:479 $atom:956
$bond:1176 $atom:544 $atom:705
$bond:1177 $atom:913 $atom:960
$bond:1178 $atom:351 $atom:406
$bond:1179 $atom:5 $atom:544
$bond:1180 $atom:27 $atom:270
$bond:1181 $atom:790 $atom:891
$bond:1182 $atom:538 $atom:665
$bond:1183 $atom:825 $atom:903
$bond:1184 $atom:354 $atom:592
$bond:1185 $atom:451 $atom:683
$bond:1186 $atom:580 $atom:654
$bond:1187 $atom:735 $atom:884
$bond:1188 $atom:298 $atom:654
$bond:1189 $atom:694 $atom:712
$bond:1190 $atom:356 $atom:550
$bond:1191 $atom:511 $atom:671
$bond:1192 $atom:403 $atom:975
$bond:1193 $atom:443 $atom:449
$bond:1194 $atom:899 $atom:975
$bond:1195 $atom:24 $atom:980
$bond:1196 $atom:127 $atom:247
$bond:1197 $atom:795 $atom:891
$bond:1198 $atom:49 $atom:876
$bond:1199 $atom:124 $atom:170
$bond:1200 $atom:18 $atom:123
$bond:1201 $atom:75 $atom:782
$bond:1202 $atom:314 $atom:317
$bond:1203 $atom:488 $atom:818
$bond:1204 $atom:220 $atom:888
$bond:1205 $atom:447 $atom:658
$bond:1206 $atom:322 $atom:885
$bond:1207 $atom:123 $atom:883
$bond:1208 $atom:40 $atom:792
$bond:1209 $atom:251 $atom:467
$bond:1210 $atom:746 $atom:950
$bond:1211 $atom:699 $atom:967
$bond:1212 $atom:573 $atom:634
$bond:1213 $atom:622 $atom:975
$bond:1214 $atom:711 $atom:877
$bond:1215 $atom:455 $atom:922
$bond:1216 $atom:818 $atom:948
$bond:1217 $atom:220 $atom:236
$bond:1218 $atom:647 $atom:653
$bond:1219 $atom:171 $atom:210
$bond:1220 $atom:61 $atom:262
$bond:1221 $atom:890 $atom:900
$bond:1222 $atom:412 $atom:702
$bond:1223 $atom:497 $atom:592
$bond:1224 $atom:300 $atom:306
$bond:1225 $atom:339 $atom:660
$bond:1226 $atom:356 $atom:445
$bond:1227 $atom:233 $atom:872
$bond:1228 $atom:496 $atom:689
$bond:1229 $atom:420 $atom:557
$bond:1230 $atom:356 $atom:553
$bond:1231 $atom:204 $atom:699
$bond:1232 $atom:853 $atom:883
$bond:1233 $atom:370 $atom:379
$bond:1234 $atom:584 $atom:795
$bond:1235 $atom:50 $atom:884
$bond:1236 $atom:378 $atom:521
$bond:1237 $atom:333 $atom:392
$bond:1238 $atom:11 $atom:176
$bond:1239 $atom:532 $atom:810
$bond:1240 $atom:513 $atom:872
$bond:1241 $atom:799 $atom:965
$bond:1242 $atom:739 $atom:812
$bond:1243 $atom:331 $atom:603
$bond:1244 $atom:590 $atom:613
$bond:1245 $atom:43 $atom:163
$bond:1246 $atom:407 $atom:658
$bond:1247 $atom:470 $atom:760
$bond:1248 $atom:667 $atom:724
$bond:1249 $atom:751 $atom:795
$bond:1250 $atom:365 $atom:583
$bond:1251 $atom:479 $atom:692
$bond:1252 $atom:380 $atom:653
$bond:1253 $atom:328 $atom:692
$bond:1254 $atom:409 $atom:948
$bond:1255 $atom:889 $atom:902
$bond:1256 $atom:328 $atom:681
$bond:1257 $atom:513 $atom:574
$bond:1258 $atom:418 $atom:526
$bond:1259 $atom:901 $atom:969
$bond:1260 $atom:262 $atom:741
$bond:1261 $atom:616 $atom:847
$bond:1262 $atom:769 $atom:894
$bond:1263 $atom:220 $atom:976
$bond:1264 $atom:777 $atom:810
$bond:1265 $atom:107 $atom:210
$bond:1266 $atom:555 $atom:655
$bond:1267 $atom:486 $atom:532
$bond:1268 $atom:31 $atom:931
$bond:1269 $atom:231 $atom:764
$bond:1270 $atom:488 $atom:621
$bond:1271 $atom:421 $atom:597
$bond:1272 $atom:533 $atom:711
$bond:1273 $atom:811 $atom:860
$bond:1274 $atom:336 $atom:969
$bond:1275 $atom:278 $atom:823
$bond:1276 $atom:568 $atom:576
$bond:1277 $atom:343 $atom:451
$bond:1278 $atom:384 $atom:538
$bond:1279 $atom:339 $atom:432
$bond:1280 $atom:434 $atom:883
$bond:1281 $atom:697 $atom:854
$bond:1282 $atom:739 $atom:944
$bond:1283 $atom:372 $atom:464
$bond:1284 $atom:888 $atom:976
$bond:1285 $atom:482 $atom:546
$bond:1286 $atom:177 $atom:198
$bond:1287 $atom:324 $atom:478
$bond:1288 $atom:939 $atom:963
$bond:1289 $atom:587 $atom:649
$bond:1290 $atom:502 $atom:518
$bond:1291 $atom:294 $atom:498
$bond:1292 $atom:422 $atom:622
$bond:1293 $atom:758 $atom:826
$bond:1294 $atom:897 $atom:971
$bond:1295 $atom:427 $atom:522
$bond:1296 $atom:216 $atom:227
$bond:1297 $atom:703 $atom:910
$bond:1298 $atom:488 $atom:668
$bond:1299 $atom:131 $atom:186
$bond:1300 $atom:88 $atom:265
$bond:1301 $atom:70 $atom:923
$bond:1302 $atom:56 $atom:352
$bond:1303 $atom:346 $atom:516
$bond:1304 $atom:441 $atom:706
$bond:1305 $atom:160 $atom:703
$bond:1306 $atom:559 $atom:927
$bond:1307 $atom:363 $atom:704
$bond:1308 $atom:147 $atom:209
$bond:1309 $atom:487 $atom:597
$bond:1310 $atom:448 $atom:626
$bond:1311 $atom:365 $atom:456
$bond:1312 $atom:570 $atom:670
$bond:1313 $atom:344 $atom:401
$bond:1314 $atom:202 $atom:974
$bond:1315 $atom:752 $atom:967
$bond:1316 $atom:491 $atom:633
$bond:1317 $atom:895 $atom:924
$bond:1318 $atom:219 $atom:256
$bond:1319 $atom:826 $atom:953
$bond:1320 $atom:398 $atom:780
$bond:1321 $atom:719 $atom:822
$bond:1322 $atom:619 $atom:870
$bond:1323 $atom:53 $atom:893
$bond:1324 $atom:473 $atom:541
$bond:1325 $atom:508 $atom:773
$bond:1326 $atom:410 $atom:469
$bond:1327 $atom:74 $atom:798
$bond:1328 $atom:305 $atom:313
$bond:1329 $atom:300 $atom:305
$bond:1330 $atom:389 $atom:410
$bond:1331 $atom:260 $atom:764
$bond:1332 $atom:149 $atom:934
$bond:1333 $atom:562 $atom:704
$bond:1334 $atom:22 $atom:809
$bond:1335 $atom:402 $atom:411
$bond:1336 $atom:6 $atom:233
$bond:1337 $atom:53 $atom:278
$bond:1338 $atom:505 $atom:767
$bond:1339 $atom:450 $atom:576
$bond:1340 $atom:842 $atom:895
$bond:1341 $atom:455 $atom:515
$bond:1342 $atom:23 $atom:403
$bond:1343 $atom:353 $atom:465
$bond:1344 $atom:442 $atom:556
$bond:1345 $atom:296 $atom:524
$bond:1346 $atom:503 $atom:557
$bond:1347 $atom:566 $atom:663
$bond:1348 $atom:863 $atom:932
$bond:1349 $atom:589 $atom:777
$bond:1350 $atom:472 $atom:672
$bond:1351 $atom:758 $atom:953
$bond:1352 $atom:333 $atom:472
$bond:1353 $atom:483 $atom:487
$bond:1354 $atom:689 $atom:917
$bond:1355 $atom:427 $atom:678
$bond:1356 $atom:291 $atom:340
$bond:1357 $atom:808 $atom:828
$bond:1358 $atom:57 $atom:742
$bond:1359 $atom:39 $atom:84
$bond:1360 $atom:410 $atom:610
$bond:1361 $atom:32 $atom:323
$bond:1362 $atom:403 $atom:411
$bond:1363 $atom:22 $atom:981
$bond:1364 $atom:112 $atom:262
$bond:1365 $atom:422 $atom:485
$bond:1366 $atom:447 $atom:499
$bond:1367 $atom:341 $atom:651
$bond:1368 $atom:300 $atom:301
$bond:1369 $atom:517 $atom:549
$bond:1370 $atom:351 $atom:612
$bond:1371 $atom:13 $atom:845
$bond:1372 $atom:912 $atom:983
$bond:1373 $atom:148 $atom:284
$bond:1374 $atom:282 $atom:725
$bond:1375 $atom:316 $atom:378
$bond:1376 $atom:389 $atom:414
$bond:1377 $atom:776 $atom:781
$bond:1378 $atom:75 $atom:733
$bond:1379 $atom:686 $atom:938
$bond:1380 $atom:45 $atom:937
$bond:1381 $atom:410 $atom:414
$bond:1382 $atom:17 $atom:801
$bond:1383 $atom:364 $atom:531
$bond:1384 $atom:260 $atom:843
$bond:1385 $atom:70 $atom:702
$bond:1386 $atom:348 $atom:654
$bond:1387 $atom:348 $atom:376
$bond:1388 $atom:736 $atom:944
$bond:1389 $atom:59 $atom:176
$bond:1390 $atom:438 $atom:815
$bond:1391 $atom:591 $atom:675
$bond:1392 $atom:698 $atom:923
$bond:1393 $atom:742 $atom:929
$bond:1394 $atom:813 $atom:856
$bond:1395 $atom:185 $atom:845
$bond:1396 $atom:326 $atom:534
$bond:1397 $atom:32 $atom:877
$bond:1398 $atom:11 $atom:222
$bond:1399 $atom:360 $atom:535
$bond:1400 $atom:669 $atom:674
$bond:1401 $atom:64 $atom:248
$bond:1402 $atom:289 $atom:304
$bond:1403 $atom:563 $atom:565
$bond:1404 $atom:731 $atom:850
$bond:1405 $atom:447 $atom:545
$bond:1406 $atom:194 $atom:224
$bond:1407 $atom:434 $atom:496
$bond:1408 $atom:261 $atom:926
$bond:1409 $atom:367 $atom:463
$bond:1410 $atom:583 $atom:617
$bond:1411 $atom:115 $atom:366
$bond:1412 $atom:23 $atom:51
$bond:1413 $atom:289 $atom:297
$bond:1414 $atom:6 $atom:672
$bond:1415 $atom:341 $atom:618
$bond:1416 $atom:84 $atom:879
$bond:1417 $atom:76 $atom:138
$bond:1418 $atom:849 $atom:896
$bond:1419 $atom:11 $atom:231
$bond:1420 $atom:58 $atom:212
$bond:1421 $atom:472 $atom:653
$bond:1422 $atom:526 $atom:634
$bond:1423 $atom:85 $atom:535
$bond:1424 $atom:620 $atom:765
$bond:1425 $atom:844 $atom:938
$bond:1426 $atom:56 $atom:833
$bond:1427 $atom:1 $atom:794
$bond:1428 $atom:25 $atom:274
$bond:1429 $atom:316 $atom:375
$bond:1430 $atom:383 $atom:663
$bond:1431 $atom:102 $atom:262
$bond:1432 $atom:311 $atom:491
$bond:1433 $atom:82 $atom:266
$bond:1434 $atom:802 $atom:853
$bond:1435 $atom:475 $atom:672
$bond:1436 $atom:639 $atom:670
$bond:1437 $atom:202 $atom:802
$bond:1438 $atom:476 $atom:634
$bond:1439 $atom:488 $atom:800
$bond:1440 $atom:270 $atom:930
$bond:1441 $atom:289 $atom:299
$bond:1442 $atom:718 $atom:815
$bond:1443 $atom:675 $atom:755
$bond:1444 $atom:395 $atom:644
$bond:1445 $atom:395 $atom:643
$bond:1446 $atom:172 $atom:833
$bond:1447 $atom:26 $atom:44
$bond:1448 $atom:159 $atom:162
$bond:1449 $atom:431 $atom:579
$bond:1450 $atom:456 $atom:489
$bond:1451 $atom:901 $atom:928
$bond:1452 $atom:357 $atom:653
$bond:1453 $atom:83 $atom:689
$bond:1454 $atom:476 $atom:754
$bond:1455 $atom:91 $atom:919
$bond:1456 $atom:695 $atom:972
$bond:1457 $atom:346 $atom:549
$bond:1458 $atom:7 $atom:816
$bond:1459 $atom:913 $atom:928
$bond:1460 $atom:165 $atom:234
$bond:1461 $atom:702 $atom:788
$bond:1462 $atom:193 $atom:248
$bond:1463 $atom:432 $atom:599
$bond:1464 $atom:512 $atom:537
$bond:1465 $atom:375 $atom:642
$bond:1466 $atom:428 $atom:686
$bond:1467 $atom:358 $atom:903
$bond:1468 $atom:29 $atom:840
$bond:1469 $atom:404 $atom:599
$bond:1470 $atom:465 $atom:740
$bond:1471 $atom:855 $atom:908
$bond:1472 $atom:34 $atom:287
$bond:1473 $atom:54 $atom:89
$bond:1474 $atom:341 $atom:386
$bond:1475 $atom:38 $atom:838
$bond:1476 $atom:451 $atom:680
$bond:1477 $atom:326 $atom:382
$bond:1478 $atom:484 $atom:560
$bond:1479 $atom:320 $atom:642
$bond:1480 $atom:753 $atom:760
$bond:1481 $atom:677 $atom:784
$bond:1482 $atom:106 $atom:721
$bond:1483 $atom:277 $atom:836
$bond:1484 $atom:559 $atom:701
$bond:1485 $atom:331 $atom:894
$bond:1486 $atom:160 $atom:229
$bond:1487 $atom:332 $atom:701
$bond:1488 $atom:476 $atom:494
$bond:1489 $atom:876 $atom:933
$bond:1490 $atom:321 $atom:663
$bond:1491 $atom:194 $atom:907
$bond:1492 $atom:592 $atom:635
$bond:1493 $atom:623 $atom:651
$bond:1494 $atom:125 $atom:869
$bond:1495 $atom:429 $atom:547
$bond:1496 $atom:305 $atom:605
$bond:1497 $atom:591 $atom:943
$bond:1498 $atom:302 $atom:308
$bond:1499 $atom:289 $atom:294
$bond:1500 $atom:801 $atom:894
$bond:1501 $atom:140 $atom:801
$bond:1502 $atom:319 $atom:359
$bond:1503 $atom:46 $atom:807
$bond:1504 $atom:470 $atom:657
$bond:1505 $atom:221 $atom:685
$bond:1506 $atom:566 $atom:860
$bond:1507 $atom:381 $atom:527
$bond:1508 $atom:207 $atom:732
$bond:1509 $atom:49 $atom:116
$bond:1510 $atom:542 $atom:647
$bond:1511 $atom:532 $atom:562
$bond:1512 $atom:554 $atom:737
$bond:1513 $atom:765 $atom:932
$bond:1514 $atom:650 $atom:668
$bond:1515 $atom:404 $atom:542
$bond:1516 $atom:359 $atom:960
$bond:1517 $atom:191 $atom:252
$bond:1518 $atom:538 $atom:863
$bond:1519 $atom:754 $atom:780
$bond:1520 $atom:425 $atom:480
$bond:1521 $atom:367 $atom:524
$bond:1522 $atom:348 $atom:489
$bond:1523 $atom:512 $atom:553
$bond:1524 $atom:454 $atom:482
$bond:1525 $atom:24 $atom:770
$bond:1526 $atom:131 $atom:819
$bond:1527 $atom:178 $atom:930
$bond:1528 $atom:289 $atom:313
$bond:1529 $atom:170 $atom:275
$bond:1530 $atom:773 $atom:835
$bond:1531 $atom:484 $atom:515
$bond:1532 $atom:527 $atom:556
$bond:1533 $atom:354 $atom:614
$bond:1534 $atom:290 $atom:292
$bond:1535 $atom:50 $atom:250
$bond:1536 $atom:399 $atom:481
$bond:1537 $atom:371 $atom:606
$bond:1538 $atom:490 $atom:896
$bond:1539 $atom:424 $atom:829
$bond:1540 $atom:381 $atom:760
$bond:1541 $atom:639 $atom:653
$bond:1542 $atom:339 $atom:360
$bond:1543 $atom:21 $atom:256
$bond:1544 $atom:311 $atom:313
$bond:1545 $atom:504 $atom:527
$bond:1546 $atom:578 $atom:640
$bond:1547 $atom:864 $atom:875
$bond:1548 $atom:433 $atom:473
$bond:1549 $atom:525 $atom:612
$bond:1550 $atom:486 $atom:760
$bond:1551 $atom:879 $atom:946
$bond:1552 $atom:165 $atom:232
$bond:1553 $atom:454 $atom:676
$bond:1554 $atom:480 $atom:585
$bond:1555 $atom:53 $atom:73
$bond:1556 $atom:28 $atom:702
$bond:1557 $atom:119 $atom:944
$bond:1558 $atom:672 $atom:877
$bond:1559 $atom:295 $atom:448
$bond:1560 $atom:327 $atom:625
$bond:1561 $atom:176 $atom:973
$bond:1562 $atom:132 $atom:762
$bond:1563 $atom:6 $atom:877
$bond:1564 $atom:836 $atom:866
$bond:1565 $atom:882 $atom:934
$bond:1566 $atom:402 $atom:582
$bond:1567 $atom:530 $atom:648
$bond:1568 $atom:688 $atom:691
$bond:1569 $atom:607 $atom:655
$bond:1570 $atom:438 $atom:915
$bond:1571 $atom:629 $atom:952
$bond:1572 $atom:357 $atom:618
$bond:1573 $atom:573 $atom:586
$bond:1574 $atom:330 $atom:375
$bond:1575 $atom:607 $atom:641
$bond:1576 $atom:298 $atom:302
$bond:1577 $atom:458 $atom:666
$bond:1578 $atom:389 $atom:785
$bond:1579 $atom:595 $atom:974
$bond:1580 $atom:614 $atom:898
$bond:1581 $atom:506 $atom:590
$bond:1582 $atom:62 $atom:216
$bond:1583 $atom:384 $atom:577
$bond:1584 $atom:478 $atom:671
$bond:1585 $atom:224 $atom:907
$bond:1586 $atom:35 $atom:181
$bond:1587 $atom:344 $atom:560
$bond:1588 $atom:173 $atom:253
$bond:1589 $atom:812 $atom:938
$bond:1590 $atom:41 $atom:776
$bond:1591 $atom:866 $atom:943
$bond:1592 $atom:293 $atom:298
$bond:1593 $atom:752 $atom:865
$bond:1594 $atom:313 $atom:317
$bond:1595 $atom:379 $atom:435
$bond:1596 $atom:167 $atom:173
$bond:1597 $atom:19 $atom:91
$bond:1598 $atom:815 $atom:915
$bond:1599 $atom:811 $atom:956
$bond:1600 $atom:661 $atom:827
$bond:1601 $atom:483 $atom:621
$bond:1602 $atom:56 $atom:286
$bond:1603 $atom:362 $atom:620
$bond:1604 $atom:477 $atom:507
$bond:1605 $atom:830 $atom:891
$bond:1606 $atom:324 $atom:667
$bond:1607 $atom:544 $atom:690
$bond:1608 $atom:892 $atom:943
$bond:1609 $atom:494 $atom:634
$bond:1610 $atom:330 $atom:379
$bond:1611 $atom:352 $atom:506
$bond:1612 $atom:501 $atom:642
$bond:1613 $atom:304 $atom:311
$bond:1614 $atom:652 $atom:965
$bond:1615 $atom:285 $atom:788
$bond:1616 $atom:441 $atom:651
$bond:1617 $atom:529 $atom:593
$bond:1618 $atom:429 $atom:680
$bond:1619 $atom:329 $atom:502
$bond:1620 $atom:342 $atom:670
$bond:1621 $atom:293 $atom:295
$bond:1622 $atom:521 $atom:529
$bond:1623 $atom:438 $atom:533
$bond:1624 $atom:447 $atom:474
$bond:1625 $atom:162 $atom:768
$bond:1626 $atom:292 $atom:649
$bond:1627 $atom:837 $atom:850
$bond:1628 $atom:462 $atom:582
$bond:1629 $atom:363 $atom:932
$bond:1630 $atom:814 $atom:839
$bond:1631 $atom:455 $atom:484
$bond:1632 $atom:1 $atom:802
$bond:1633 $atom:39 $atom:832
$bond:1634 $atom:854 $atom:966
$bond:1635 $atom:830 $atom:887
$bond:1636 $atom:369 $atom:461
$bond:1637 $atom:235 $atom:849
$bond:1638 $atom:112 $atom:165
$bond:1639 $atom:17 $atom:515
$bond:1640 $atom:395 $atom:415
$bond:1641 $atom:407 $atom:522
$bond:1642 $atom:308 $atom:375
$bond:1643 $atom:45 $atom:136
$bond:1644 $atom:174 $atom:817
$bond:1645 $atom:333 $atom:647
$bond:1646 $atom:700 $atom:900
$bond:1647 $atom:468 $atom:905
$bond:1648 $atom:436 $atom:677
$bond:1649 $atom:121 $atom:878
$bond:1650 $atom:16 $atom:42
$bond:1651 $atom:146 $atom:817
$bond:1652 $atom:647 $atom:669
$bond:1653 $atom:76 $atom:80
$bond:1654 $atom:353 $atom:579
$bond:1655 $atom:560 $atom:611
$bond:1656 $atom:53 $atom:906
$bond:1657 $atom:744 $atom:826
$bond:1658 $atom:412 $atom:548
$bond:1659 $atom:768 $atom:932
$bond:1660 $atom:534 $atom:967
$bond:1661 $atom:676 $atom:791
$bond:1662 $atom:186 $atom:771
$bond:1663 $atom:702 $atom:940
$bond:1664 $atom:387 $atom:546
$bond:1665 $atom:318 $atom:682
$bond:1666 $atom:780 $atom:838
$bond:1667 $atom:428 $atom:938
$bond:1668 $atom:367 $atom:385
$bond:1669 $atom:857 $atom:902
$bond:1670 $atom:302 $atom:531
$bond:1671 $atom:586 $atom:604
$bond:1672 $atom:539 $atom:745
$bond:1673 $atom:229 $atom:910
$bond:1674 $atom:54 $atom:159
$bond:1675 $atom:778 $atom:917
$bond:1676 $atom:130 $atom:982
$bond:1677 $atom:754 $atom:926
$bond:1678 $atom:9 $atom:68
$bond:1679 $atom:732 $atom:900
$bond:1680 $atom:250 $atom:714
$bond:1681 $atom:388 $atom:851
$bond:1682 $atom:786 $atom:967
$bond:1683 $atom:716 $atom:723
$bond:1684 $atom:296 $atom:318
$bond:1685 $atom:191 $atom:776
$bond:1686 $atom:435 $atom:461
$bond:1687 $atom:9 $atom:954
$bond:1688 $atom:116 $atom:880
$bond:1689 $atom:302 $atom:309
$bond:1690 $atom:526 $atom:552
$bond:1691 $atom:326 $atom:419
$bond:1692 $atom:319 $atom:546
$bond:1693 $atom:10 $atom:881
$bond:1694 $atom:418 $atom:638
$bond:1695 $atom:291 $atom:615
$bond:1696 $atom:293 $atom:312
$bond:1697 $atom:83 $atom:123
$bond:1698 $atom:52 $atom:103
$bond:1699 $atom:2 $atom:203
$bond:1700 $atom:413 $atom:766
$bond:1701 $atom:691 $atom:741
$bond:1702 $atom:341 $atom:466
$bond:1703 $atom:158 $atom:845
$bond:1704 $atom:6 $atom:963
$bond:1705 $atom:533 $atom:670
$bond:1706 $atom:686 $atom:759
$bond:1707 $atom:512 $atom:586
$bond:1708 $atom:396 $atom:483
$bond:1709 $atom:504 $atom:514
$bond:1710 $atom:339 $atom:623
$bond:1711 $atom:78 $atom:197
$bond:1712 $atom:406 $atom:525
$bond:1713 $atom:227 $atom:943
$bond:1714 $atom:814 $atom:881
$bond:1715 $atom:327 $atom:600
$bond:1716 $atom:197 $atom:267
$bond:1717 $atom:462 $atom:622
$bond:1718 $atom:134 $atom:265
$bond:1719 $atom:192 $atom:269
$bond:1720 $atom:338 $atom:495
$bond:1721 $atom:325 $atom:642
$bond:1722 $atom:102 $atom:800
$bond:1723 $atom:171 $atom:245
$bond:1724 $atom:394 $atom:715
$bond:1725 $atom:560 $atom:604
$bond:1726 $atom:194 $atom:241
$bond:1727 $atom:735 $atom:790
$bond:1728 $atom:477 $atom:521
$bond:1729 $atom:784 $atom:862
$bond:1730 $atom:739 $atom:938
$bond:1731 $atom:333 $atom:493
$bond:1732 $atom:598 $atom:616
$bond:1733 $atom:168 $atom:193
$bond:1734 $atom:690 $atom:705
$bond:1735 $atom:508 $atom:556
$bond:1736 $atom:265 $atom:709
$bond:1737 $atom:360 $atom:552
$bond:1738 $atom:77 $atom:153
$bond:1739 $atom:471 $atom:509
$bond:1740 $atom:516 $atom:662
$bond:1741 $atom:9 $atom:40
$bond:1742 $atom:322 $atom:441
$bond:1743 $atom:41 $atom:929
$bond:1744 $atom:571 $atom:763
$bond:1745 $atom:420 $atom:542
$bond:1746 $atom:122 $atom:713
$bond:1747 $atom:739 $atom:759
$bond:1748 $atom:259 $atom:984
$bond:1749 $atom:737 $atom:813
$bond:1750 $atom:91 $atom:753
$bond:1751 $atom:492 $atom:785
$bond:1752 $atom:391 $atom:633
$bond:1753 $atom:106 $atom:925
$bond:1754 $atom:376 $atom:543
$bond:1755 $atom:729 $atom:889
$bond:1756 $atom:568 $atom:625
$bond:1757 $atom:458 $atom:789
$bond:1758 $atom:288 $atom:812
$bond:1759 $atom:40 $atom:98
$bond:1760 $atom:707 $atom:747
$bond:1761 $atom:512 $atom:573
$bond:1762 $atom:482 $atom:835
$bond:1763 $atom:93 $atom:976
$bond:1764 $atom:692 $atom:954
$bond:1765 $atom:380 $atom:669
$bond:1766 $atom:762 $atom:846
$bond:1767 $atom:710 $atom:766
$bond:1768 $atom:347 $atom:629
$bond:1769 $atom:218 $atom:949
$bond:1770 $atom:35 $atom:152
$bond:1771 $atom:785 $atom:906
$bond:1772 $atom:508 $atom:527
$bond:1773 $atom:529 $atom:624
$bond:1774 $atom:363 $atom:562
$bond:1775 $atom:806 $atom:835
$bond:1776 $atom:410 $atom:468
$bond:1777 $atom:122 $atom:806
$bond:1778 $atom:692 $atom:792
$bond:1779 $atom:218 $atom:977
$bond:1780 $atom:400 $atom:643
$bond:1781 $atom:493 $atom:647
$bond:1782 $atom:428 $atom:844
$bond:1783 $atom:189 $atom:902
$bond:1784 $atom:157 $atom:807
$bond:1785 $atom:561 $atom:632
$bond:1786 $atom:72 $atom:984
$bond:1787 $atom:296 $atom:517
$bond:1788 $atom:312 $atom:344
$bond:1789 $atom:497 $atom:635
$bond:1790 $atom:343 $atom:599
$bond:1791 $atom:293 $atom:313
$bond:1792 $atom:560 $atom:630
$bond:1793 $atom:337 $atom:541
$bond:1794 $atom:385 $atom:506
$bond:1795 $atom:416 $atom:501
$bond:1796 $atom:173 $atom:962
$bond:1797 $atom:432 $atom:636
$bond:1798 $atom:168 $atom:239
$bond:1799 $atom:42 $atom:202
$bond:1800 $atom:9 $atom:147
$bond:1801 $atom:358 $atom:556
$bond:1802 $atom:291 $atom:318
$bond:1803 $atom:840 $atom:889
$bond:1804 $atom:92 $atom:105
$bond:1805 $atom:165 $atom:197
$bond:1806 $atom:768 $atom:821
$bond:1807 $atom:386 $atom:618
$bond:1808 $atom:422 $atom:712
$bond:1809 $atom:388 $atom:559
$bond:1810 $atom:195 $atom:201
$bond:1811 $atom:540 $atom:565
$bond:1812 $atom:297 $atom:307
$bond:1813 $atom:206 $atom:844
$bond:1814 $atom:139 $atom:858
$bond:1815 $atom:384 $atom:765
$bond:1816 $atom:36 $atom:705
$bond:1817 $atom:435 $atom:598
$bond:1818 $atom:420 $atom:467
$bond:1819 $atom:384 $atom:620
$bond:1820 $atom:52 $atom:911
$bond:1821 $atom:416 $atom:584
$bond:1822 $atom:32 $atom:963
$bond:1823 $atom:905 $atom:984
$bond:1824 $atom:471 $atom:551
$bond:1825 $atom:552 $atom:635
$bond:1826 $atom:92 $atom:735
$bond:1827 $atom:453 $atom:503
$bond:1828 $atom:835 $atom:974
$bond:1829 $atom:573 $atom:611
$bond:1830 $atom:746 $atom:940
$bond:1831 $atom:375 $atom:572
$bond:1832 $atom:362 $atom:619
$bond:1833 $atom:552 $atom:675
$bond:1834 $atom:91 $atom:760
$bond:1835 $atom:304 $atom:477
$bond:1836 $atom:115 $atom:771
$bond:1837 $atom:337 $atom:530
$bond:1838 $atom:145 $atom:156
$bond:1839 $atom:557 $atom:623
$bond:1840 $atom:494 $atom:754
$bond:1841 $atom:404 $atom:674
$bond:1842 $atom:736 $atom:739
$bond:1843 $atom:227 $atom:935
$bond:1844 $atom:72 $atom:259
$bond:1845 $atom:381 $atom:911
$bond:1846 $atom:395 $atom:565
$bond:1847 $atom:230 $atom:747
$bond:1848 $atom:567 $atom:648
$bond:1849 $atom:507 $atom:518
$bond:1850 $atom:512 $atom:855
$bond:1851 $atom:45 $atom:161
$bond:1852 $atom:332 $atom:536
$bond:1853 $atom:646 $atom:751
$bond:1854 $atom:49 $atom:734
$bond:1855 $atom:923 $atom:953
$bond:1856 $atom:34 $atom:200
$bond:1857 $atom:926 $atom:941
$bond:1858 $atom:361 $atom:657
$bond:1859 $atom:40 $atom:954
$bond:1860 $atom:307 $atom:518
$bond:1861 $atom:357 $atom:669
$bond:1862 $atom:797 $atom:874
$bond:1863 $atom:27 $atom:872
$bond:1864 $atom:277 $atom:866
$bond:1865 $atom:562 $atom:848
$bond:1866 $atom:55 $atom:252
$bond:1867 $atom:476 $atom:614
$bond:1868 $atom:235 $atom:714
$bond:1869 $atom:507 $atom:659
$bond:1870 $atom:548 $atom:594
$bond:1871 $atom:449 $atom:532
$bond:1872 $atom:484 $atom:634
$bond:1873 $atom:43 $atom:205
$bond:1874 $atom:556 $atom:827
$bond:1875 $atom:328 $atom:569
$bond:1876 $atom:87 $atom:851
$bond:1877 $atom:364 $atom:462
$bond:1878 $atom:93 $atom:888
$bond:1879 $atom:500 $atom:666
$bond:1880 $atom:402 $atom:580
$bond:1881 $atom:202 $atom:806
$bond:1882 $atom:498 $atom:610
$bond:1883 $atom:408 $atom:550
$bond:1884 $atom:329 $atom:556
$bond:1885 $atom:457 $atom:525
$bond:1886 $atom:94 $atom:823
$bond:1887 $atom:186 $atom:246
$bond:1888 $atom:214 $atom:287
$bond:1889 $atom:338 $atom:509
$bond:1890 $atom:440 $atom:652
$bond:1891 $atom:200 $atom:951
$bond:1892 $atom:442 $atom:546
$bond:1893 $atom:498 $atom:617
$bond:1894 $atom:635 $atom:648
$bond:1895 $atom:179 $atom:980
$bond:1896 $atom:782 $atom:852
$bond:1897 $atom:305 $atom:317
$bond:1898 $atom:414 $atom:610
$bond:1899 $atom:444 $atom:587
$bond:1900 $atom:349 $atom:520
$bond:1901 $atom:323 $atom:839
$bond:1902 $atom:101 $atom:212
$bond:1903 $atom:379 $atom:598
$bond:1904 $atom:443 $atom:568
$bond:1905 $atom:801 $atom:866
$bond:1906 $atom:83 $atom:778
$bond:1907 $atom:3 $atom:147
$bond:1908 $atom:500 $atom:742
$bond:1909 $atom:6 $atom:937
$bond:1910 $atom:619 $atom:757
$bond:1911 $atom:591 $atom:755
$bond:1912 $atom:345 $atom:622
$bond:1913 $atom:338 $atom:514
$bond:1914 $atom:337 $atom:641
$bond:1915 $atom:351 $atom:525
$bond:1916 $atom:419 $atom:967
$bond:1917 $atom:480 $atom:504
$bond:1918 $atom:404 $atom:557
$bond:1919 $atom:165 $atom:981
$bond:1920 $atom:100 $atom:881
$bond:1921 $atom:307 $atom:310
$bond:1922 $atom:508 $atom:911
$bond:1923 $atom:345 $atom:390
$bond:1924 $atom:580 $atom:582
$bond:1925 $atom:300 $atom:444
$bond:1926 $atom:462 $atom:485
$bond:1927 $atom:498 $atom:659
$bond:1928 $atom:42 $atom:904
$bond:1929 $atom:88 $atom:709
$bond:1930 $atom:129 $atom:865
$bond:1931 $atom:531 $atom:549
$bond:1932 $atom:636 $atom:867
$bond:1933 $atom:232 $atom:729
$bond:1934 $atom:769 $atom:892
$bond:1935 $atom:529 $atom:627
$bond:1936 $atom:407 $atom:890
$bond:1937 $atom:192 $atom:725
$bond:1938 $atom:802 $atom:806
$bond:1939 $atom:263 $atom:892
$bond:1940 $atom:442 $atom:508
$bond:1941 $atom:383 $atom:811
$bond:1942 $atom:555 $atom:614
$bond:1943 $atom:438 $atom:513
$bond:1944 $atom:290 $atom:514
$bond:1945 $atom:242 $atom:976
$bond:1946 $atom:424 $atom:735
$bond:1947 $atom:736 $atom:968
$bond:1948 $atom:463 $atom:553
$bond:1949 $atom:561 $atom:580
$bond:1950 $atom:696 $atom:763
$bond:1951 $atom:596 $atom:646
$bond:1952 $atom:121 $atom:828
$bond:1953 $atom:61 $atom:267
$bond:1954 $atom:433 $atom:483
$bond:1955 $atom:268 $atom:750
$bond:1956 $atom:353 $atom:572
$bond:1957 $atom:295 $atom:298
$bond:1958 $atom:303 $atom:314
$bond:1959 $atom:530 $atom:559
$bond:1960 $atom:20 $atom:980
$bond:1961 $atom:179 $atom:705
$bond:1962 $atom:100 $atom:161
$bond:1963 $atom:296 $atom:312
$bond:1964 $atom:844 $atom:921
$bond:1965 $atom:125 $atom:277
$bond:1966 $atom:160 $atom:719
$bond:1967 $atom:202 $atom:904
$bond:1968 $atom:527 $atom:911
$bond:1969 $atom:112 $atom:197
$bond:1970 $atom:385 $atom:408
$bond:1971 $atom:373 $atom:632
$bond:1972 $atom:391 $atom:442
$bond:1973 $atom:163 $atom:264
$bond:1974 $atom:373 $atom:561
$bond:1975 $atom:399 $atom:449
$bond:1976 $atom:312 $atom:376
$bond:1977 $atom:421 $atom:487
$bond:1978 $atom:371 $atom:495
$bond:1979 $atom:439 $atom:590
$bond:1980 $atom:666 $atom:825
$bond:1981 $atom:327 $atom:477
$bond:1982 $atom:756 $atom:784
$bond:1983 $atom:616 $atom:917
$bond:1984 $atom:153 $atom:934
$bond:1985 $atom:62 $atom:866
$bond:1986 $atom:435 $atom:624
$bond:1987 $atom:722 $atom:851
$bond:1988 $atom:120 $atom:817
$bond:1989 $atom:181 $atom:738
$bond:1990 $atom:480 $atom:514
$bond:1991 $atom:397 $atom:577
$bond:1992 $atom:52 $atom:916
$bond:1993 $atom:148 $atom:282
$bond:1994 $atom:494 $atom:573
$bond:1995 $atom:89 $atom:210
$bond:1996 $atom:784 $atom:858
$bond:1997 $atom:135 $atom:688
$bond:1998 $atom:730 $atom:982
$bond:1999 $atom:299 $atom:659
$bond:2000 $atom:952 $atom:966
$bond:2001 $atom:752 $atom:909
$bond:2002 $atom:727 $atom:771
$bond:2003 $atom:354 $atom:543
$bond:2004 $atom:341 $atom:623
$bond:2005 $atom:339 $atom:648
$bond:2006 $atom:538 $atom:848
$bond:2007 $atom:324 $atom:625
$bond:2008 $atom:322 $atom:651
$bond:2009 $atom:473 $atom:641
$bond:2010 $atom:38 $atom:755
$bond:2011 $atom:785 $atom:984
$bond:2012 $atom:306 $atom:372
$bond:2013 $atom:394 $atom:674
$bond:2014 $atom:585 $atom:737
$bond:2015 $atom:596 $atom:830
$bond:2016 $atom:420 $atom:475
$bond:2017 $atom:554 $atom:585
$bond:2018 $atom:685 $atom:811
$bond:2019 $atom:139 $atom:723
$bond:2020 $atom:306 $atom:310
$bond:2021 $atom:609 $atom:670
$bond:2022 $atom:645 $atom:708
$bond:2023 $atom:169 $atom:244
$bond:2024 $atom:624 $atom:633
$bond:2025 $atom:92 $atom:790
$bond:2026 $atom:412 $atom:839
$bond:2027 $atom:788 $atom:894
$bond:2028 $atom:697 $atom:966
$bond:2029 $atom:297 $atom:304
$bond:2030 $atom:338 $atom:480
$bond:2031 $atom:359 $atom:546
$bond:2032 $atom:156 $atom:243
$bond:2033 $atom:422 $atom:975
$bond:2034 $atom:394 $atom:837
$bond:2035 $atom:74 $atom:698
$bond:2036 $atom:116 $atom:510
$bond:2037 $atom:478 $atom:511
$bond:2038 $atom:359 $atom:511
$bond:2039 $atom:50 $atom:714
$bond:2040 $atom:502 $atom:507
$bond:2041 $atom:699 $atom:730
$bond:2042 $atom:378 $atom:624
$bond:2043 $atom:295 $atom:617
$bond:2044 $atom:107 $atom:265
$bond:2045 $atom:294 $atom:477
$bond:2046 $atom:378 $atom:597
$bond:2047 $atom:308 $atom:316
$bond:2048 $atom:445 $atom:550
$bond:2049 $atom:70 $atom:880
$bond:2050 $atom:461 $atom:624
$bond:2051 $atom:425 $atom:657
$bond:2052 $atom:381 $atom:486
$bond:2053 $atom:632 $atom:774
$bond:2054 $atom:352 $atom:366
$bond:2055 $atom:282 $atom:284
$bond:2056 $atom:824 $atom:945
$bond:2057 $atom:71 $atom:148
$bond:2058 $atom:674 $atom:683
$bond:2059 $atom:122 $atom:853
$bond:2060 $atom:306 $atom:349
$bond:2061 $atom:470 $atom:486
$bond:2062 $atom:379 $atom:616
$bond:2063 $atom:448 $atom:489
$bond:2064 $atom:467 $atom:472
$bond:2065 $atom:572 $atom:578
$bond:2066 $atom:191 $atom:247
$bond:2067 $atom:1 $atom:929
$bond:2068 $atom:490 $atom:555
$bond:2069 $atom:336 $atom:667
$bond:2070 $atom:163 $atom:204
$bond:2071 $atom:638 $atom:675
$bond:2072 $atom:647 $atom:674
$bond:2073 $atom:773 $atom:904
$bond:2074 $atom:485 $atom:598
$bond:2075 $atom:348 $atom:543
$bond:2076 $atom:817 $atom:952
$bond:2077 $atom:243 $atom:756
$bond:2078 $atom:351 $atom:861
$bond:2079 $atom:32 $atom:798
$bond:2080 $atom:576 $atom:659
$bond:2081 $atom:320 $atom:501
$bond:2082 $atom:138 $atom:805
$bond:2083 $atom:121 $atom:436
$bond:2084 $atom:400 $atom:412
$bond:2085 $atom:16 $atom:916
$bond:2086 $atom:301 $atom:310
$bond:2087 $atom:119 $atom:948
$bond:2088 $atom:297 $atom:507
$bond:2089 $atom:49 $atom:924
$bond:2090 $atom:394 $atom:558
$bond:2091 $atom:276 $atom:278
$bond:2092 $atom:387 $atom:527
$bond:2093 $atom:259 $atom:859
$bond:2094 $atom:464 $atom:664
$bond:2095 $atom:603 $atom:643
$bond:2096 $atom:601 $atom:678
$bond:2097 $atom:405 $atom:576
$bond:2098 $atom:415 $atom:664
$bond:2099 $atom:775 $atom:793
$bond:2100 $atom:358 $atom:825
$bond:2101 $atom:437 $atom:501
$bond:2102 $atom:73 $atom:690
$bond:2103 $atom:510 $atom:826
$bond:2104 $atom:185 $atom:218
$bond:2105 $atom:793 $atom:803
$bond:2106 $atom:400 $atom:953
$bond:2107 $atom:423 $atom:579
$bond:2108 $atom:99 $atom:283
$bond:2109 $atom:303 $atom:317
$bond:2110 $atom:171 $atom:802
$bond:2111 $atom:26 $atom:236
$bond:2112 $atom:403 $atom:650
$bond:2113 $atom:537 $atom:772
$bond:2114 $atom:396 $atom:488
$bond:2115 $atom:321 $atom:673
$bond:2116 $atom:787 $atom:956
$bond:2117 $atom:316 $atom:531
$bond:2118 $atom:94 $atom:824
$bond:2119 $atom:142 $atom:895
$bond:2120 $atom:511 $atom:913
$bond:2121 $atom:509 $atom:514
$bond:2122 $atom:826 $atom:880
$bond:2123 $atom:483 $atom:547
$bond:2124 $atom:241 $atom:725
$bond:2125 $atom:10 $atom:161
$bond:2126 $atom:522 $atom:763
$bond:2127 $atom:141 $atom:918
$bond:2128 $atom:337 $atom:927
$bond:2129 $atom:191 $atom:799
$bond:2130 $atom:636 $atom:952
$bond:2131 $atom:359 $atom:482
$bond:2132 $atom:137 $atom:884
$bond:2133 $atom:443 $atom:486
$bond:2134 $atom:904 $atom:974
$bond:2135 $atom:698 $atom:746
$bond:2136 $atom:539 $atom:789
$bond:2137 $atom:716 $atom:878
$bond:2138 $atom:8 $atom:834
$bond:2139 $atom:411 $atom:829
$bond:2140 $atom:335 $atom:800
$bond:2141 $atom:786 $atom:909
$bond:2142 $atom:824 $atom:863
$bond:2143 $atom:34 $atom:77
$bond:2144 $atom:293 $atom:448
$bond:2145 $atom:712 $atom:899
$bond:2146 $atom:15 $atom:268
$bond:2147 $atom:445 $atom:540
$bond:2148 $atom:30 $atom:272
$bond:2149 $atom:369 $atom:624
$bond:2150 $atom:273 $atom:806
$bond:2151 $atom:330 $atom:640
$bond:2152 $atom:705 $atom:905
$bond:2153 $atom:467 $atom:542
$bond:2154 $atom:444 $atom:540
$bond:2155 $atom:377 $atom:618
$bond:2156 $atom:393 $atom:658
$bond:2157 $atom:429 $atom:679
$bond:2158 $atom:150 $atom:151
$bond:2159 $atom:290 $atom:502
$bond:2160 $atom:840 $atom:898
$bond:2161 $atom:629 $atom:636
$bond:2162 $atom:291 $atom:292
$bond:2163 $atom:63 $atom:155
$bond:2164 $atom:629 $atom:731
$bond:2165 $atom:47 $atom:709
$bond:2166 $atom:825 $atom:976
$bond:2167 $atom:428 $atom:452
$bond:2168 $atom:65 $atom:761
$bond:2169 $atom:340 $atom:575
$bond:2170 $atom:136 $atom:937
$bond:2171 $atom:490 $atom:774
$bond:2172 $atom:104 $atom:262
$bond:2173 $atom:720 $atom:806
$bond:2174 $atom:362 $atom:454
$bond:2175 $atom:684 $atom:893
$bond:2176 $atom:588 $atom:875
$bond:2177 $atom:417 $atom:537
$bond:2178 $atom:27 $atom:915
$bond:2179 $atom:84 $atom:813
$bond:2180 $atom:149 $atom:882
$bond:2181 $atom:772 $atom:898
$bond:2182 $atom:821 $atom:870
$bond:2183 $atom:366 $atom:793
$bond:2184 $atom:714 $atom:958
$bond:2185 $atom:646 $atom:795
$bond:2186 $atom:584 $atom:646
$bond:2187 $atom:51 $atom:128
$bond:2188 $atom:25 $atom:86
$bond:2189 $atom:31 $atom:82
$bond:2190 $atom:264 $atom:786
$bond:2191 $atom:90 $atom:800
$bond:2192 $atom:688 $atom:958
$bond:2193 $atom:292 $atom:313
$bond:2194 $atom:76 $atom:211
$bond:2195 $atom:408 $atom:710
$bond:2196 $atom:172 $atom:229
$bond:2197 $atom:327 $atom:610
$bond:2198 $atom:327 $atom:334
$bond:2199 $atom:113 $atom:920
$bond:2200 $atom:28 $atom:940
$bond:2201 $atom:494 $atom:537
$bond:2202 $atom:393 $atom:407
$bond:2203 $atom:393 $atom:612
$bond:2204 $atom:374 $atom:447
$bond:2205 $atom:13 $atom:255
$bond:2206 $atom:392 $atom:841
$bond:2207 $atom:745 $atom:822
$bond:2208 $atom:47 $atom:245
$bond:2209 $atom:836 $atom:949
$bond:2210 $atom:107 $atom:134
$bond:2211 $atom:95 $atom:819
$bond:2212 $atom:500 $atom:595
$bond:2213 $atom:373 $atom:655
$bond:2214 $atom:208 $atom:742
$bond:2215 $atom:722 $atom:770
$bond:2216 $atom:758 $atom:923
$bond:2217 $atom:239 $atom:946
$bond:2218 $atom:33 $atom:758
$bond:2219 $atom:767 $atom:842
$bond:2220 $atom:178 $atom:718
$bond:2221 $atom:893 $atom:942
$bond:2222 $atom:492 $atom:547
$bond:2223 $atom:168 $atom:221
$bond:2224 $atom:655 $atom:662
$bond:2225 $atom:68 $atom:983
$bond:2226 $atom:23 $atom:135
$bond:2227 $atom:440 $atom:575
$bond:2228 $atom:588 $atom:842
$bond:2229 $atom:237 $atom:281
$bond:2230 $atom:95 $atom:198
$bond:2231 $atom:758 $atom:961
$bond:2232 $atom:577 $atom:684
$bond:2233 $atom:510 $atom:842
$bond:2234 $atom:713 $atom:883
$bond:2235 $atom:305 $atom:312
$bond:2236 $atom:382 $atom:399
$bond:2237 $atom:233 $atom:834
$bond:2238 $atom:369 $atom:391
$bond:2239 $atom:574 $atom:915
$bond:2240 $atom:872 $atom:915
$bond:2241 $atom:417 $atom:646
$bond:2242 $atom:912 $atom:954
$bond:2243 $atom:382 $atom:574
$bond:2244 $atom:75 $atom:852
$bond:2245 $atom:362 $atom:870
$bond:2246 $atom:368 $atom:495
$bond:2247 $atom:391 $atom:499
$bond:2248 $atom:548 $atom:644
$bond:2249 $atom:370 $atom:847
$bond:2250 $atom:452 $atom:487
$bond:2251 $atom:872 $atom:912
$bond:2252 $atom:437 $atom:790
$bond:2253 $atom:225 $atom:963
$bond:2254 $atom:776 $atom:868
$bond:2255 $atom:361 $atom:471
$bond:2256 $atom:188 $atom:769
$bond:2257 $atom:467 $atom:558
$bond:2258 $atom:299 $atom:315
$bond:2259 $atom:846 $atom:864
$bond:2260 $atom:775 $atom:979
$bond:2261 $atom:7 $atom:864
$bond:2262 $atom:619 $atom:750
$bond:2263 $atom:416 $atom:517
$bond:2264 $atom:748 $atom:979
$bond:2265 $atom:377 $atom:570
$bond:2266 $atom:140 $atom:187
$bond:2267 $atom:398 $atom:536
$bond:2268 $atom:211 $atom:219
$bond:2269 $atom:412 $atom:940
$bond:2270 $atom:198 $atom:979
$bond:2271 $atom:566 $atom:678
$bond:2272 $atom:133 $atom:287
$bond:2273 $atom:757 $atom:893
$bond:2274 $atom:60 $atom:133
$bond:2275 $atom:542 $atom:618
$bond:2276 $atom:68 $atom:209
$bond:2277 $atom:115 $atom:177
$bond:2278 $atom:189 $atom:234
$bond:2279 $atom:354 $atom:607
$bond:2280 $atom:957 $atom:961
$bond:2281 $atom:420 $atom:873
$bond:2282 $atom:728 $atom:768
$bond:2283 $atom:485 $atom:736
$bond:2284 $atom:833 $atom:910
$bond:2285 $atom:152 $atom:180
$bond:2286 $atom:357 $atom:609
$bond:2287 $atom:457 $atom:682
$bond:2288 $atom:256 $atom:782
$bond:2289 $atom:415 $atom:565
$bond:2290 $atom:711 $atom:872
$bond:2291 $atom:495 $atom:678
$bond:2292 $atom:466 $atom:626
$bond:2293 $atom:180 $atom:931
$bond:2294 $atom:787 $atom:957
$bond:2295 $atom:178 $atom:820
$bond:2296 $atom:672 $atom:939
$bond:2297 $atom:464 $atom:644
$bond:2298 $atom:15 $atom:278
$bond:2299 $atom:268 $atom:823
$bond:2300 $atom:446 $atom:593
$bond:2301 $atom:757 $atom:765
$bond:2302 $atom:381 $atom:508
$bond:2303 $atom:214 $atom:900
$bond:2304 $atom:820 $atom:909
$bond:2305 $atom:233 $atom:983
$bond:2306 $atom:209 $atom:225
$bond:2307 $atom:890 $atom:934
$bond:2308 $atom:56 $atom:115
$bond:2309 $atom:761 $atom:833
$bond:2310 $atom:320 $atom:582
$bond:2311 $atom:471 $atom:673
$bond:2312 $atom:419 $atom:674
$bond:2313 $atom:205 $atom:251
$bond:2314 $atom:442 $atom:595
$bond:2315 $atom:156 $atom:947
$bond:2316 $atom:169 $atom:719
$bond:2317 $atom:455 $atom:634
$bond:2318 $atom:182 $atom:225
$bond:2319 $atom:604 $atom:611
$bond:2320 $atom:353 $atom:525
$bond:2321 $atom:812 $atom:921
$bond:2322 $atom:639 $atom:672
$bond:2323 $atom:340 $atom:447
$bond:2324 $atom:92 $atom:97
$bond:2325 $atom:388 $atom:809
$bond:2326 $atom:729 $atom:886
$bond:2327 $atom:697 $atom:936
$bond:2328 $atom:514 $atom:518
$bond:2329 $atom:528 $atom:564
$bond:2330 $atom:754 $atom:838
$bond:2331 $atom:449 $atom:518
$bond:2332 $atom:484 $atom:519
$bond:2333 $atom:127 $atom:778
$bond:2334 $atom:408 $atom:413
$bond:2335 $atom:743 $atom:790
$bond:2336 $atom:675 $atom:885
$bond:2337 $atom:849 $atom:887
$bond:2338 $atom:97 $atom:887
$bond:2339 $atom:572 $atom:637
$bond:2340 $atom:490 $atom:628
$bond:2341 $atom:727 $atom:819
$bond:2342 $atom:90 $atom:237
$bond:2343 $atom:62 $atom:188
$bond:2344 $atom:300 $atom:372
$bond:2345 $atom:689 $atom:778
$bond:2346 $atom:453 $atom:660
$bond:2347 $atom:364 $atom:597
$bond:2348 $atom:25 $atom:687
$bond:2349 $atom:752 $atom:863
$bond:2350 $atom:324 $atom:511
$bond:2351 $atom:1 $atom:974
$bond:2352 $atom:603 $atom:644
$bond:2353 $atom:819 $atom:891
$bond:2354 $atom:315 $atom:617
$bond:2355 $atom:473 $atom:679
$bond:2356 $atom:298 $atom:348
$bond:2357 $atom:197 $atom:232
$bond:2358 $atom:769 $atom:940
$bond:2359 $atom:358 $atom:827
$bond:2360 $atom:238 $atom:920
$bond:2361 $atom:463 $atom:604
$bond:2362 $atom:773 $atom:916
$bond:2363 $atom:443 $atom:665
$bond:2364 $atom:71 $atom:916
$bond:2365 $atom:517 $atom:524
$bond:2366 $atom:358 $atom:474
$bond:2367 $atom:393 $atom:474
$bond:2368 $atom:421 $atom:600
$bond:2369 $atom:600 $atom:602
$bond:2370 $atom:453 $atom:557
$bond:2371 $atom:727 $atom:959
$bond:2372 $atom:134 $atom:750
$bond:2373 $atom:101 $atom:959
$bond:2374 $atom:325 $atom:656
$bond:2375 $atom:79 $atom:772
$bond:2376 $atom:751 $atom:959
$bond:2377 $atom:79 $atom:747
$bond:2378 $atom:575 $atom:612
$bond:2379 $atom:671 $atom:928
$bond:2380 $atom:414 $atom:469
$bond:2381 $atom:102 $atom:281
$bond:2382 $atom:362 $atom:791
$bond:2383 $atom:308 $atom:311
$bond:2384 $atom:71 $atom:224
$bond:2385 $atom:114 $atom:855
$bond:2386 $atom:102 $atom:488
$bond:2387 $atom:842 $atom:874
$bond:2388 $atom:547 $atom:722
$bond:2389 $atom:298 $atom:312
$bond:2390 $atom:502 $atom:633
$bond:2391 $atom:719 $atom:861
$bond:2392 $atom:94 $atom:920
$bond:2393 $atom:666 $atom:742
$bond:2394 $atom:452 $atom:597
$bond:2395 $atom:78 $atom:267
$bond:2396 $atom:499 $atom:500
$bond:2397 $atom:189 $atom:857
$bond:2398 $atom:637 $atom:677
$bond:2399 $atom:75 $atom:805
$bond:2400 $atom:199 $atom:267
$bond:2401 $atom:326 $atom:405
$bond:2402 $atom:325 $atom:637
$bond:2403 $atom:370 $atom:868
$bond:2404 $atom:727 $atom:766
$bond:2405 $atom:340 $atom:491
$bond:2406 $atom:262 $atom:800
$bond:2407 $atom:104 $atom:267
$bond:2408 $atom:364 $atom:580
$bond:2409 $atom:417 $atom:855
$bond:2410 $atom:372 $atom:644
$bond:2411 $atom:295 $atom:309
$bond:2412 $atom:405 $atom:520
$bond:2413 $atom:807 $atom:916
$bond:2414 $atom:324 $atom:619
$bond:2415 $atom:709 $atom:928
$bond:2416 $atom:55 $atom:208
$bond:2417 $atom:396 $atom:722
$bond:2418 $atom:396 $atom:905
$bond:2419 $atom:54 $atom:720
$bond:2420 $atom:764 $atom:852
$bond:2421 $atom:25 $atom:747
$bond:2422 $atom:429 $atom:636
$bond:2423 $atom:61 $atom:197
$bond:2424 $atom:497 $atom:614
$bond:2425 $atom:397 $atom:610
$bond:2426 $atom:308 $atom:517
$bond:2427 $atom:483 $atom:679
$bond:2428 $atom:220 $atom:242
$bond:2429 $atom:324 $atom:334
$bond:2430 $atom:536 $atom:675
$bond:2431 $atom:315 $atom:448
$bond:2432 $atom:231 $atom:852
$bond:2433 $atom:537 $atom:662
$bond:2434 $atom:307 $atom:520
$bond:2435 $atom:469 $atom:617
$bond:2436 $atom:793 $atom:979
$bond:2437 $atom:399 $atom:665
$bond:2438 $atom:44 $atom:208
$bond:2439 $atom:18 $atom:47
$bond:2440 $atom:699 $atom:752
$bond:2441 $atom:308 $atom:549
$bond:2442 $atom:463 $atom:524
$bond:2443 $atom:305 $atom:444
$bond:2444 $atom:293 $atom:302
$bond:2445 $atom:794 $atom:853
$bond:2446 $atom:232 $atom:234
$bond:2447 $atom:478 $atom:600
$bond:2448 $atom:369 $atom:440
$bond:2449 $atom:303 $atom:315
$bond:2450 $atom:743 $atom:748
$bond:2451 $atom:440 $atom:578
$bond:2452 $atom:548 $atom:839
$bond:2453 $atom:290 $atom:374
$bond:2454 $atom:413 $atom:584
$bond:2455 $atom:393 $atom:564
$bond:2456 $atom:199 $atom:687
$bond:2457 $atom:730 $atom:738
$bond:2458 $atom:327 $atom:478
$bond:2459 $atom:640 $atom:677
$bond:2460 $atom:78 $atom:707
$bond:2461 $atom:446 $atom:671
$bond:2462 $atom:299 $atom:520
$bond:2463 $atom:44 $atom:242
$bond:2464 $atom:377 $atom:466
$bond:2465 $atom:474 $atom:575
$bond:2466 $atom:417 $atom:908
$bond:2467 $atom:567 $atom:636
$bond:2468 $atom:292 $atom:301
$bond:2469 $atom:738 $atom:837
$bond:2470 $atom:55 $atom:191
$bond:2471 $atom:42 $atom:273
$bond:2472 $atom:61 $atom:632
$bond:2473 $atom:304 $atom:316
$bond:2474 $atom:113 $atom:738
$bond:2475 $atom:709 $atom:901
$bond:2476 $atom:561 $atom:654
$bond:2477 $atom:245 $atom:853
$bond:2478 $atom:511 $atom:928
$bond:2479 $atom:387 $atom:454
$bond:2480 $atom:332 $atom:648
$bond:2481 $atom:292 $atom:311
$bond:2482 $atom:628 $atom:632
$bond:2483 $atom:555 $atom:774
$bond:2484 $atom:387 $atom:502
$bond:2485 $atom:363 $atom:443
$bond:2486 $atom:561 $atom:641
$bond:2487 $atom:707 $atom:774
$bond:2488 $atom:469 $atom:679
$bond:2489 $atom:507 $atom:568
$bond:2490 $atom:122 $atom:960
$bond:2491 $atom:294 $atom:617
$bond:2492 $atom:477 $atom:633
$bond:2493 $atom:402 $atom:561
$bond:2494 $atom:337 $atom:373
  }

} #NanoCg
